# Supplementary material for: Molecular portraits of patients with intrahepatic cholangiocarcinoma who diverge as rapid progressors or long survivors on chemotherapy
Source: Gut. 2023 Sep 27;73(3):496–508. doi: 10.1136/gutjnl-2023-330748 (PMC10894814; doi:10.1136/gutjnl-2023-330748)
Supplement: Supplementary data [file gutjnl-2023-330748supp002.xlsx]

## Sheet: TableS1
Table S1: Baseline clinical characteristics of the RPLS cohort.
		RP (n=7)	LS (n=6)	p-value	Statistical test		Abbreviations:
Age	median (range)	70 (36-78)	70.5 (63-75)	0.72	Wilcoxon rank-sum test		A.L.A.N.: actual neutrophil count, lymphocytes-monocytes ratio, neutrophil-lymphocytes ratio and albumin
Sex	Female	3	2	1	Fisher's exact test for count data		ECOG PS: Eastern cooperative oncology group performance status
	Male	4	4				ALP: alkaline phosphatase
Stage	Locally advanced	4	1	0.27	Fisher's exact test for count data		CA 19-9: carbohydrate antigen 19-9
	Metastatic	3	5				CEA: carcinoembyronic antigen
Metastatic burden	median (range)	1 (0-2)	2 (0-3)	0.11	Welch two sample t-test		GGT: gamma-glutamyl transferase
ECOG PS	0	4	1	0.27	Fisher's exact test for count data		AST: aspartate aminotransferase
	1	3	5				ALT: alanine aminotransferase
Lymphocytes	median (range)	1365 (950-2260)	1270 (610-1620)	0.34	Welch two sample t-test		LDH: lactate dehydrogenase
Lymphocytes-monocytes ratio (LMR)	median (range)	2.29 (1.15-3.83)	2.56 (1.97-3.83)	0.4	Wilcoxon rank-sum test
Monocytes	median (range)	860 (260-1000)	420 (300-680)	0.06	Welch two sample t-test
Neutrophils	median (range)	7689 (4740-9210)	5540 (3040-7770)	0.5	Welch two sample t-test
Neutrophils-lymphocytes ratio (NLR)	median (range)	4.62 (4.08-7.60)	3.65 (2.64-12.73)	0.1	Wilcoxon rank-sum test
Platelets	median (range)	255000 (199000-471000)	188000 (118000-253000)	0.03	Welch two sample t-test
A.L.A.N. score	Low risk	0	2	0.13	Fisher's exact test for count data
	Intermediate risk	4	4
	High risk	3	0
Albumin (g/dL)	median (range)	3.1 (2.8-4.6)	3.85 (3.5-4.1)	0.09	Welch two sample t-test
ALP (U/L)	median (range)	257 (113-797)	95 (74-141)	0.01	Wilcoxon rank-sum test
ALT (U/L)	median (range)	33 (18-79)	29.5 (16-33)	0.39	Wilcoxon rank-sum test
AST (U/L)	median (range)	36 (9-87)	23 (18-42)	0.06	Welch two sample t-test
Bilirubin (mg/dL)	median (range)	0.7 (0.3-6.6)	0.6 (0.3-1.4)	0.47	Wilcoxon rank-sum test
CA 19-9 (U/ml)	median (range)	847.25 (0.6-10000)	39.25 (14.3-127.7)	0.13	Wilcoxon rank-sum test
CEA (ng/ml)	median (range)	3.4 (0.9-21.8)	2.15 (0.8-7.7)	0.45	Wilcoxon rank-sum test
GGT (U/L)	median (range)	129 (89-618)	87.5 (27-141)	0.07	Wilcoxon rank-sum test
Hemoglobin (g/dL)	median (range)	13 (9.6-14.5)	14.2 (11-16.2)	0.21	Welch two sample t-test
LDH (U/L)	median (range)	309 (200-789)	349.5 (292-522)	0.63	Wilcoxon rank-sum test

## Sheet: TableS2
Table S2: Differential expression of the RPLS gene signature.
Gene	Differential expression?
SLC6A11	LS-high
DNAJC6	LS-high
HS3ST1	LS-high
SNAP91	LS-high
CCDC160	LS-high
CPO	LS-high
GAL	LS-high
IGHV1-2	LS-high
PLAC4	LS-high
SLC35F3	LS-high
MTNR1A	LS-high
OR14J1	LS-high
SNRPN	LS-high
MTBP	LS-high
ADAMTS16	LS-high
DYDC1	LS-high
EPHA6	LS-high
PAEP	LS-high
POLR3B	LS-high
SV2A	LS-high
COL6A6	LS-high
FLT4	LS-high
GATA2	LS-high
AHI1	LS-high
SHISAL2A	LS-high
RAB6B	LS-high
TTPAL	LS-high
FBXO15	LS-high
NETO1	LS-high
MTCL1	LS-high
TMEM72	LS-high
PDE1C	LS-high
ARMC4	LS-high
ENO4	LS-high
NEURL1	LS-high
DCDC2	LS-high
SLC6A1	LS-high
SLC34A2	LS-high
TMEM80	LS-high
SLC6A17	LS-high
DNER	LS-high
TRIM69	LS-high
PHYHIPL	LS-high
CNDP2	LS-high
AFF3	LS-high
C12orf73	LS-high
HECW2	LS-high
NUDT10	LS-high
MGARP	LS-high
SNX22	LS-high
ZNF184	LS-high
CHST9	LS-high
UBD	LS-high
C6orf52	LS-high
GPR55	LS-high
CLEC4F	LS-high
CPNE7	LS-high
GRM8	LS-high
TRAV9-2	LS-high
ALPK2	LS-high
IL11RA	LS-high
ITIH5	LS-high
LRFN1	LS-high
SVBP	LS-high
ATP1B2	LS-high
CXorf56	LS-high
RAD51D	LS-high
RND1	LS-high
FAM189A1	LS-high
LTC4S	LS-high
JAKMIP1	LS-high
KPTN	LS-high
HSFX1	LS-high
APC	LS-high
C1GALT1C1L	LS-high
AQP1	LS-high
CHI3L2	LS-high
ENPP5	LS-high
PLEKHA8	LS-high
PFDN4	LS-high
SLC35D2	LS-high
ACTN2	LS-high
RANBP2	LS-high
SPP1	LS-high
EDA	LS-high
TRABD2B	LS-high
MMP24	LS-high
ZNF324B	LS-high
SYNM	LS-high
PNMA8B	LS-high
S100A1	LS-high
LGALSL	LS-high
MITF	LS-high
TTC32	LS-high
PDE6G	LS-high
CSGALNACT1	LS-high
CCL2	LS-high
CTNND2	LS-high
ACMSD	LS-high
SOCS2	LS-high
PKHD1	LS-high
GALNT18	LS-high
EVC	LS-high
ESYT3	LS-high
RRP1B	LS-high
PWWP2A	LS-high
SCD5	LS-high
DEFB1	LS-high
KDR	LS-high
AMIGO1	LS-high
RHBDD1	LS-high
COL21A1	LS-high
FBXL20	LS-high
CDH13	LS-high
NHLRC1	LS-high
TRIM45	LS-high
RGS4	LS-high
CDH6	LS-high
TSHZ1	LS-high
GAL3ST1	LS-high
FAM171A1	LS-high
NAA15	LS-high
FXYD6-FXYD2	LS-high
MAST4	LS-high
ETV4	LS-high
C2orf74	LS-high
BICC1	LS-high
SPIN2B	LS-high
EFCAB2	LS-high
SAAL1	LS-high
SNAP29	LS-high
SLC35G1	LS-high
GDAP2	LS-high
STK33	LS-high
MTRNR2L1	LS-high
GMNN	LS-high
SPOP	LS-high
SLC30A4	LS-high
LNPEP	LS-high
DYNLL2	LS-high
CXCL1	LS-high
C6orf136	LS-high
TCP11L2	LS-high
LRRC69	LS-high
TBC1D19	LS-high
RAPGEF5	LS-high
ID2	LS-high
SERF1B	LS-high
AKAP6	LS-high
GTF3C6	LS-high
DBNDD1	LS-high
TWISTNB	LS-high
CPNE2	LS-high
LRRC8B	LS-high
TBK1	LS-high
GPRIN1	LS-high
ACVRL1	LS-high
LIMCH1	LS-high
BCL6B	LS-high
POLR3H	LS-high
SNX10	LS-high
STX18	LS-high
RBPMS	LS-high
DZIP1	LS-high
SEC14L4	LS-high
PXYLP1	LS-high
NLK	LS-high
SLC9A7	LS-high
RPL30	LS-high
GYPC	LS-high
PROX1	LS-high
DIPK1B	LS-high
IL34	LS-high
CD248	LS-high
PDE5A	LS-high
PRDM4	LS-high
VWF	LS-high
ZBTB18	LS-high
ATP13A3	LS-high
CLDN9	LS-high
SMYD2	LS-high
CCDC171	LS-high
NEXN	LS-high
SLC30A10	LS-high
PTPRM	LS-high
APBB1IP	LS-high
TGFA	LS-high
ZBTB20	LS-high
EME2	LS-high
NEURL4	LS-high
ZNF708	LS-high
C6orf89	LS-high
PRELID3A	LS-high
FKTN	LS-high
IL15	LS-high
KIFC3	LS-high
TTLL3	LS-high
TBC1D12	LS-high
CXCL2	LS-high
WASHC2C	LS-high
TRPV1	LS-high
PREPL	LS-high
PCDHGA2	LS-high
KIF3A	LS-high
FAM219A	LS-high
CIAPIN1	LS-high
DNAJC22	LS-high
RPS27A	LS-high
L3MBTL4	LS-high
TATDN1	LS-high
KIF3C	LS-high
HOOK1	LS-high
ING3	LS-high
PTER	LS-high
KLHL42	LS-high
MARK2	LS-high
THBS3	LS-high
TTC17	LS-high
LRP3	LS-high
MORN2	LS-high
ZNF426	LS-high
C11orf49	LS-high
SLF1	LS-high
SLC17A4	LS-high
SPTB	LS-high
CDYL2	LS-high
ASAH2B	LS-high
IDUA	LS-high
CHN1	LS-high
CYP21A2	LS-high
PLEKHF1	LS-high
SNRPD1	LS-high
EPG5	LS-high
MED27	LS-high
VPS50	LS-high
TTLL4	LS-high
HLA-A	LS-high
PLEKHH2	LS-high
LIG3	LS-high
CD58	LS-high
ZNF594	LS-high
ONECUT1	LS-high
HDGFL3	LS-high
NGEF	LS-high
GPATCH4	LS-high
RASSF8	LS-high
RASSF4	LS-high
SCAMP3	LS-high
SPAG7	LS-high
MDM4	LS-high
SNHG14	LS-high
ZFP3	LS-high
PALD1	LS-high
MRPS17	LS-high
TK2	LS-high
BMP8B	LS-high
VPS26A	LS-high
SAP30L	LS-high
E2F3	LS-high
ZNF669	LS-high
HIP1	LS-high
SNRPB2	LS-high
HYI	LS-high
ZBED8	LS-high
DAZAP1	LS-high
ZNF200	LS-high
BTN2A2	LS-high
ZFP62	LS-high
MGAT4A	LS-high
TADA1	LS-high
DNAH10OS	LS-high
TLDC2	LS-high
CBFA2T2	LS-high
ZNF266	LS-high
PGLS	LS-high
RGPD6	LS-high
SLC35B1	LS-high
PIK3AP1	LS-high
RDH14	LS-high
MAP3K1	LS-high
CLDN1	LS-high
FBXL5	LS-high
EEF1E1	LS-high
ARFIP2	LS-high
UBAP2L	LS-high
NLRC5	LS-high
CTNS	LS-high
ELK4	LS-high
TRIB3	LS-high
RFC2	LS-high
PRR7	LS-high
SAMD10	LS-high
CBLL1	LS-high
UBE2Q2L	LS-high
PHLDB2	LS-high
TPCN1	LS-high
TAF5L	LS-high
LRRK2	LS-high
ZNF236	LS-high
MAN2A1	LS-high
RNH1	LS-high
SOWAHC	LS-high
TEAD1	LS-high
SLC25A16	LS-high
CPEB2	LS-high
ZCRB1	LS-high
MOB4	LS-high
RFC1	LS-high
DIS3L2	LS-high
ABLIM2	LS-high
CTNNBIP1	RP-high
ZNF468	RP-high
MAFG	RP-high
FAM120A	RP-high
DTX2	RP-high
TAF15	RP-high
RABGEF1	RP-high
TMED9	RP-high
MTRF1	RP-high
GSDMB	RP-high
ANKRD37	RP-high
EFHD2	RP-high
CMTM7	RP-high
PNKD	RP-high
SDC1	RP-high
PCYOX1L	RP-high
ARSD	RP-high
PTPRU	RP-high
BCL2L12	RP-high
GPALPP1	RP-high
SLC19A2	RP-high
NANS	RP-high
FAM3C	RP-high
ITPRID2	RP-high
SGSM3	RP-high
GOLIM4	RP-high
TRAK1	RP-high
FOXA3	RP-high
PTGR1	RP-high
TMTC2	RP-high
HK2	RP-high
RAMP1	RP-high
POLR1D	RP-high
DNAJC8	RP-high
ZNF300	RP-high
RIMKLB	RP-high
TTYH3	RP-high
NYNRIN	RP-high
GSTP1	RP-high
DTX4	RP-high
NCKIPSD	RP-high
ADAMTS12	RP-high
DCBLD1	RP-high
SC5D	RP-high
RABGAP1L	RP-high
C1GALT1	RP-high
ZBTB3	RP-high
SLC35A1	RP-high
FAM13A	RP-high
GALE	RP-high
C3orf35	RP-high
POC1B-GALNT4	RP-high
NET1	RP-high
CD9	RP-high
SLC25A33	RP-high
INPP4B	RP-high
CLSTN1	RP-high
ATP8B1	RP-high
SELENOS	RP-high
SRI	RP-high
MARCKSL1	RP-high
PDE11A	RP-high
CES3	RP-high
FLNB	RP-high
USP54	RP-high
LPAR5	RP-high
BLOC1S4	RP-high
AMIGO2	RP-high
TOP2A	RP-high
MYH14	RP-high
TM4SF5	RP-high
LFNG	RP-high
PLEK2	RP-high
FOS	RP-high
ESPN	RP-high
NR1I2	RP-high
SLC7A8	RP-high
HOXB3	RP-high
MECOM	RP-high
FERMT1	RP-high
PCDH7	RP-high
PROCR	RP-high
CXCL16	RP-high
SEMA3C	RP-high
HEATR5A	RP-high
KITLG	RP-high
RNF43	RP-high
XK	RP-high
CXCL3	RP-high
VSIG4	RP-high
RRP9	RP-high
UGT2A3	RP-high
SH3BGRL2	RP-high
STEAP2	RP-high
CDC42EP5	RP-high
HIST1H3G	RP-high
PCDHB3	RP-high
PYGB	RP-high
SYTL1	RP-high
STXBP6	RP-high
STEAP1	RP-high
LRP4	RP-high
HIST1H2BH	RP-high
PKP3	RP-high
MLPH	RP-high
SLC16A5	RP-high
CREB3L1	RP-high
C19orf33	RP-high
CABP4	RP-high
TMPRSS4	RP-high
PTGS2	RP-high
RAPGEFL1	RP-high
PLCH2	RP-high
SCNN1A	RP-high
LRRN1	RP-high
CCL24	RP-high
PFKFB4	RP-high
OLFM4	RP-high
GJB2	RP-high
PLAC8	RP-high
VILL	RP-high
PRR15	RP-high
DMBT1	RP-high
SH3RF2	RP-high
TMEM45B	RP-high
CDH3	RP-high
CDX1	RP-high
CYP2S1	RP-high
GPRC5A	RP-high
MYB	RP-high
CYP27C1	RP-high
PRSS3	RP-high
CKMT1B	RP-high
FNDC11	RP-high
NTF4	RP-high
BCL2L14	RP-high
KRT34	RP-high
KLK1	RP-high
OSR2	RP-high
DQX1	RP-high
PCDH20	RP-high
PIP5K1B	RP-high
DHRS2	RP-high
PRLHR	RP-high
S100P	RP-high
MUC5B	RP-high
PLAAT2	RP-high
FAM83E	RP-high
KLK7	RP-high
MYO1A	RP-high
PLEKHS1	RP-high
ALDH3A1	RP-high
ST6GALNAC1	RP-high
TNS4	RP-high
AGR2	RP-high
STK31	RP-high
BTNL3	RP-high
CIDEC	RP-high
SERPINB5	RP-high
TNNC1	RP-high
GJB5	RP-high
PTPRR	RP-high
PPP1R1B	RP-high
CPNE4	RP-high
LY6K	RP-high
FAM3D	RP-high
KRT14	RP-high
REG4	RP-high
CDX2	RP-high
ABO	RP-high
SDR16C5	RP-high
SERPINB2	RP-high
SLC44A4	RP-high
SPERT	RP-high
A2ML1	RP-high
B3GNT6	RP-high
CYP2W1	RP-high
GDPD2	RP-high
HCAR1	RP-high
HEPACAM2	RP-high
HGC6.3	RP-high
KLK8	RP-high
KPRP	RP-high
NTNG1	RP-high
OR2L3	RP-high
OR7D2	RP-high
RPRM	RP-high
SLC9A4	RP-high
SPINK4	RP-high
SYCE1	RP-high
TMEM238L	RP-high
TMEM262	RP-high
UMODL1	RP-high
VSTM2L	RP-high

## Sheet: TableS3
Table S3: Differential genetic dependencies of RP-like and LS-like iCCA cell lines based on genome-wide CRISPR inactivation screens.
Gene	Interactome Annotation	RP_avg (mean Chronos)	LS_avg (mean Chronos)	p-value	Conclusion	Druggable genome? (source)
ASPM	Cell cycle	-0.207326	-0.358719	0.0358279	Increased survival dependency in LS-like cells	no
CKAP2	Cell cycle	-0.108668	-0.204389	0.0425704	Increased survival dependency in LS-like cells	no
AMFR	ER protein processing	-0.00378586	-0.133964	0.02058	Increased survival dependency in LS-like cells	no
UBE4A	ER protein processing	0.0580368	-0.0169033	0.0299608	Increased survival dependency in LS-like cells	no
YOD1	ER protein processing	-0.103502	-0.209537	0.00714456	Increased survival dependency in LS-like cells	no
GM2A	Glycosphingolipid biosynthesis	-0.00404812	-0.0729957	0.0358279	Increased survival dependency in LS-like cells	no
ST8SIA1	Glycosphingolipid biosynthesis	0.0467814	-0.0209466	0.0425704	Increased survival dependency in LS-like cells	no
ASB1	Hedeghog signaling	0.100807	-0.0146595	0.02058	Increased survival dependency in LS-like cells	no
DYNC2H1	Hedeghog signaling	0.0150588	-0.0484613	0.02058	Increased survival dependency in LS-like cells	no
KIF3A	Hedeghog signaling	-0.0527241	-0.101742	0.0137695	Increased survival dependency in LS-like cells	no
SAG	Hedeghog signaling	0.0591205	-0.0648332	0.0111529	Increased survival dependency in LS-like cells	no
TRAF3IP1	Hedeghog signaling	0.0506448	-0.0262032	0.00564451	Increased survival dependency in LS-like cells	no
USP40	Hedeghog signaling	-0.0377976	-0.162337	0.0249163	Increased survival dependency in LS-like cells	no
GCHFR	Myc targets	0.0312395	-0.0662959	0.0249163	Increased survival dependency in LS-like cells	no
MRM1	Myc targets	-0.0881257	-0.173103	0.0137695	Increased survival dependency in LS-like cells	no
MRM2	Myc targets	-0.203078	-0.427365	0.0168995	Increased survival dependency in LS-like cells	no
PUS1	Myc targets	-0.0125853	-0.0926078	0.0425704	Increased survival dependency in LS-like cells	no
RPUSD2	Myc targets	0.00151202	-0.122224	0.0358279	Increased survival dependency in LS-like cells	no
RPUSD3	Myc targets	-0.0969127	-0.2512	0.0249163	Increased survival dependency in LS-like cells	no
CBL	Ras signaling pathway	-0.0073402	-0.130624	0.0137695	Increased survival dependency in LS-like cells	no
DIABLO	Ras signaling pathway	-0.0388727	-0.150698	0.00714456	Increased survival dependency in LS-like cells	no
MRAS	Ras signaling pathway	0.0916361	-0.0273979	0.0168995	Increased survival dependency in LS-like cells	no
PRMT2	Ras signaling pathway	0.021929	-0.0860432	0.0168995	Increased survival dependency in LS-like cells	no
RASA1	Ras signaling pathway	0.0691605	-0.0266056	0.0425704	Increased survival dependency in LS-like cells	no
RASGRP1	Ras signaling pathway	-0.0136562	-0.147877	0.00895699	Increased survival dependency in LS-like cells	no
SKAP1	Ras signaling pathway	-0.0149234	-0.127233	0.0425704	Increased survival dependency in LS-like cells	no
SOS1	Ras signaling pathway	-0.185532	-0.327521	0.0111529	Increased survival dependency in LS-like cells	no
AFF4	Transcriptional regulation	0.0218766	-0.105727	0.0358279	Increased survival dependency in LS-like cells	no
ALDOB	Transcriptional regulation	-0.0582711	-0.133309	0.00564451	Increased survival dependency in LS-like cells	no
ARNT2	Transcriptional regulation	0.0646813	-0.0243297	0.0299608	Increased survival dependency in LS-like cells	no
ASCL1	Transcriptional regulation	-0.0256933	-0.137606	0.0249163	Increased survival dependency in LS-like cells	no
EAF2	Transcriptional regulation	0.000967586	-0.077455	0.0358279	Increased survival dependency in LS-like cells	no
GCKR	Transcriptional regulation	0.0468706	-0.0491957	0.0299608	Increased survival dependency in LS-like cells	no
KDM6A	Transcriptional regulation	0.133725	-0.0338755	0.0249163	Increased survival dependency in LS-like cells	no
KMT2D	Transcriptional regulation	-0.209809	-0.462711	0.00564451	Increased survival dependency in LS-like cells	no
KPNA6	Transcriptional regulation	-0.163673	-0.277484	0.0249163	Increased survival dependency in LS-like cells	no
NMNAT1	Transcriptional regulation	-0.217182	-0.401222	0.00564451	Increased survival dependency in LS-like cells	no
NMNAT2	Transcriptional regulation	0.00832857	-0.0797355	0.02058	Increased survival dependency in LS-like cells	no
NUP50	Transcriptional regulation	-0.476593	-0.741149	0.0111529	Increased survival dependency in LS-like cells	no
PML	Transcriptional regulation	0.0743939	-0.0426135	0.0249163	Increased survival dependency in LS-like cells	no
POM121	Transcriptional regulation	-0.202185	-0.286602	0.0111529	Increased survival dependency in LS-like cells	no
PSMD9	Transcriptional regulation	-0.0816591	-0.213655	0.00264751	Increased survival dependency in LS-like cells	no
PSMF1	Transcriptional regulation	-0.106786	-0.252018	0.0168995	Increased survival dependency in LS-like cells	no
RUNX2	Transcriptional regulation	-0.115256	-0.213807	0.0249163	Increased survival dependency in LS-like cells	no
SP3	Transcriptional regulation	-0.0201528	-0.139576	0.02058	Increased survival dependency in LS-like cells	no
TCF7L2	Transcriptional regulation	-0.0760718	-0.110755	0.0137695	Increased survival dependency in LS-like cells	no
PLAA	ER protein processing	0.0419245	-0.0672976	0.0358279	Increased survival dependency in LS-like cells	yes (HingoraniCasas)
HEXA	Glycosphingolipid biosynthesis	0.0434562	-0.0277696	0.0168995	Increased survival dependency in LS-like cells	yes (HingoraniCasas)
KHDRBS1	Ras signaling pathway	-0.0717728	-0.285201	0.0111529	Increased survival dependency in LS-like cells	yes (HingoraniCasas)
AHR	Transcriptional regulation	0.12572	-0.040946	0.0425704	Increased survival dependency in LS-like cells	yes (HingoraniCasas)
DOT1L	Transcriptional regulation	0.0306363	-0.105717	0.0425704	Increased survival dependency in LS-like cells	yes (HingoraniCasas)
Ep300	Transcriptional regulation	-0.0185186	-0.347164	0.0137695	Increased survival dependency in LS-like cells	yes (HingoraniCasas)
H4C3	Transcriptional regulation	-0.0772552	-0.184766	0.0137695	Increased survival dependency in LS-like cells	yes (HingoraniCasas)
SIRT1	Transcriptional regulation	0.0477087	-0.122179	0.0358279	Increased survival dependency in LS-like cells	yes (HingoraniCasas)
NR0B2	Transcriptional regulation	-0.0684294	-0.178303	0.00564451	Increased survival dependency in LS-like cells	yes (HingoraniCasas|HopkinsGroom|RussLampel)
KHK	Transcriptional regulation	-0.0603567	-0.121341	0.0249163	Increased survival dependency in LS-like cells	yes (HingoraniCasas|RussLampel)
NEK7	Transcriptional regulation	-0.0264014	-0.14659	0.0299608	Increased survival dependency in LS-like cells	yes (HingoraniCasas|RussLampel|HopkinsGroom)
RANBP10	Ras signaling pathway	-0.0371708	-0.128708	0.0249163	Increased survival dependency in LS-like cells	yes (HopkinsGroom)
CDC25C	Cell cycle	-0.0271599	-0.093347	0.02058	Increased survival dependency in LS-like cells	yes (HopkinsGroom|HingoraniCasas|RussLampel)
EPHA4	Ras signaling pathway	0.047471	-0.0474597	0.0299608	Increased survival dependency in LS-like cells	yes (RussLampel|HingoraniCasas|HopkinsGroom)
PRKCD	Ras signaling pathway	0.0318382	-0.0627842	0.00714456	Increased survival dependency in LS-like cells	yes (RussLampel|HingoraniCasas|HopkinsGroom)
ADCY8	Ras signaling pathway	0.0485378	-0.078467	0.0111529	Increased survival dependency in LS-like cells	yes (RussLampel|HopkinsGroom)
ARHGEF7	Adhesion	-0.743017	-0.430106	0.0425704	Increased survival dependency in RP-like cells	no
CRK	Adhesion	-0.379877	-0.17352	0.0299608	Increased survival dependency in RP-like cells	no
DAB1	Adhesion	-0.144885	-0.0501649	0.00264751	Increased survival dependency in RP-like cells	no
DOK4	Adhesion	-0.0616068	0.00818483	0.0425704	Increased survival dependency in RP-like cells	no
MYO10	Adhesion	-0.114706	-0.0133235	0.0358279	Increased survival dependency in RP-like cells	no
TNS4	Adhesion	-0.0394814	0.116303	0.000831985	Increased survival dependency in RP-like cells	no
ATF3	Estrogen response (early & late)	-0.0174498	0.0446135	0.0358279	Increased survival dependency in RP-like cells	no
BATF	Estrogen response (early & late)	-0.0241037	0.0994866	0.0358279	Increased survival dependency in RP-like cells	no
FOSL1	Estrogen response (early & late)	-0.68532	-0.401532	0.0249163	Increased survival dependency in RP-like cells	no
JUND	Estrogen response (early & late)	-0.07769	0.0139748	0.0425704	Increased survival dependency in RP-like cells	no
ZFP36L1	Estrogen response (early & late)	-0.596827	-0.288752	0.02058	Increased survival dependency in RP-like cells	no
MED13L	Estrogen response (early)	-0.146286	-0.0276075	0.0111529	Increased survival dependency in RP-like cells	no
MED16	Estrogen response (early)	-0.382451	-0.0672493	3.71146e-05	Increased survival dependency in RP-like cells	no
MED19	Estrogen response (early)	-0.585607	-0.248613	0.00714456	Increased survival dependency in RP-like cells	no
MED24	Estrogen response (early)	-0.583047	-0.241573	0.0249163	Increased survival dependency in RP-like cells	no
AUTS2	Interferon gamma response	-0.0595817	0.0204938	0.0425704	Increased survival dependency in RP-like cells	no
GGA1	Interferon gamma response	-0.122728	0.0275622	3.71146e-05	Increased survival dependency in RP-like cells	no
CDYL2	Notch signaling	-0.0166782	0.0733105	0.0111529	Increased survival dependency in RP-like cells	no
H3C3	Notch signaling	-0.157725	-0.045391	0.00264751	Increased survival dependency in RP-like cells	no
KAT2A	Notch signaling	-0.407809	-0.274154	0.02058	Increased survival dependency in RP-like cells	no
MSL1	Notch signaling	-0.508187	-0.326198	0.02058	Increased survival dependency in RP-like cells	no
MSL2	Notch signaling	-0.144324	-0.0334413	0.0168995	Increased survival dependency in RP-like cells	no
RTKN	p53 pathway	-0.18984	-0.00719045	0.0299608	Increased survival dependency in RP-like cells	no
TAX1BP3	p53 pathway	-0.433514	-0.252391	0.0358279	Increased survival dependency in RP-like cells	no
GTPBP1	TGF-β signaling	-0.0985599	-0.00373572	0.00895699	Increased survival dependency in RP-like cells	no
SELENOT	Unfolded protein response	-0.186571	-0.0860264	0.00714456	Increased survival dependency in RP-like cells	no
SSR3	Unfolded protein response	-0.222209	-0.0484755	0.000600019	Increased survival dependency in RP-like cells	no
EFNA5	Adhesion	-0.146114	-0.0396535	0.0249163	Increased survival dependency in RP-like cells	yes (HingoraniCasas)
EFNB1	Adhesion	-0.021609	0.048061	0.0299608	Increased survival dependency in RP-like cells	yes (HingoraniCasas)
AFP	Estrogen response (early & late)	-0.0538185	0.0515111	0.0111529	Increased survival dependency in RP-like cells	yes (HingoraniCasas)
CEACAM5	Estrogen response (early & late)	-0.0844293	0.0574887	0.00442901	Increased survival dependency in RP-like cells	yes (HingoraniCasas)
KRT19	Estrogen response (early & late)	-0.0842685	-0.00600026	0.0249163	Increased survival dependency in RP-like cells	yes (HingoraniCasas)
H4C9	Notch signaling	-0.229786	-0.106128	0.000831985	Increased survival dependency in RP-like cells	yes (HingoraniCasas)
FURIN	TGF-β signaling	-0.230007	-0.0657537	0.0249163	Increased survival dependency in RP-like cells	yes (HingoraniCasas)
NPC1	TGF-β signaling	-0.119054	0.0237338	0.0299608	Increased survival dependency in RP-like cells	yes (HingoraniCasas)
SSR1	Unfolded protein response	-0.19	-0.0198375	0.00201347	Increased survival dependency in RP-like cells	yes (HingoraniCasas)
SSR2	Unfolded protein response	-0.500368	-0.261686	0.00895699	Increased survival dependency in RP-like cells	yes (HingoraniCasas)
ILK	Adhesion	-0.625255	-0.422677	0.0168995	Increased survival dependency in RP-like cells	yes (HingoraniCasas|HopkinsGroom|RussLampel)
AR	Estrogen response (early & late)	-0.0168434	0.0642833	0.0299608	Increased survival dependency in RP-like cells	yes (HingoraniCasas|HopkinsGroom|RussLampel)
MAPK14	Estrogen response (early & late)	-0.221946	0.0136262	0.00564451	Increased survival dependency in RP-like cells	yes (HingoraniCasas|HopkinsGroom|RussLampel)
KCNJ4	p53 pathway	-0.165881	-0.0543018	0.0299608	Increased survival dependency in RP-like cells	yes (HingoraniCasas|RussLampel)
PAK4	Adhesion	-0.140483	0.0012859	0.00714456	Increased survival dependency in RP-like cells	yes (HopkinsGroom|HingoraniCasas|RussLampel)
FKBP5	Estrogen response (early & late)	-0.0536411	0.0531666	0.02058	Increased survival dependency in RP-like cells	yes (HopkinsGroom|HingoraniCasas|RussLampel)
CSNK2A2	Interferon gamma response	-0.0572769	0.0627872	0.0425704	Increased survival dependency in RP-like cells	yes (HopkinsGroom|HingoraniCasas|RussLampel)
ITGA8	Adhesion	-0.0577493	0.0166579	0.02058	Increased survival dependency in RP-like cells	yes (RussLampel|HingoraniCasas|HopkinsGroom)
ITGB1	Adhesion	-0.541594	-0.230132	0.0168995	Increased survival dependency in RP-like cells	yes (RussLampel|HingoraniCasas|HopkinsGroom)
PTPN1	Adhesion	-0.410277	-0.248227	0.0137695	Increased survival dependency in RP-like cells	yes (RussLampel|HingoraniCasas|HopkinsGroom)
PTPN2	Adhesion	-0.0569941	0.0467066	0.02058	Increased survival dependency in RP-like cells	yes (RussLampel|HopkinsGroom|HingoraniCasas)

## Sheet: TableS4
Table S4: Differential expression of pathways between RP-like and LS-like tumour cells in scRNA-seq from iCCA tissues.
Pathway/Process	Category	GSE125449 (Ma et al. 2019)					GSE151530 (Ma et al. 2021)
		RP-like tumour cells (mean expression)	LS-like tumour cells (mean expression)	p-value	FDR	Status	RP-like tumour cells (mean expression)	LS-like tumour cells (mean expression)	p-value	FDR	Status
HALLMARK_ANGIOGENESIS	Immune & microenvironment processes	0.0176497	0.0558501	1.39824e-18	2.16364e-17	Higher in LS-like tumour cells	0.0146943	0.0452237	3.78105e-17	1.94727e-16	Higher in LS-like tumour cells
HALLMARK_APICAL_JUNCTION	Other	0.0957835	0.0852019	1.17248e-10	4.52045e-10	Higher in RP-like tumour cells	0.0909096	0.0737374	7.69397e-31	2.17883e-29	Higher in RP-like tumour cells
HALLMARK_APOPTOSIS	Other	0.205577	0.196707	1.78782e-07	5.15763e-07	Higher in RP-like tumour cells	0.202763	0.19222	3.80832e-14	1.50628e-13	Higher in RP-like tumour cells
HALLMARK_CHOLESTEROL_HOMEOSTASIS	Biosynthetic & metabolic processes	0.179454	0.156583	9.93274e-16	8.4405e-15	Higher in RP-like tumour cells	0.17919	0.159914	1.83266e-13	6.61915e-13	Higher in RP-like tumour cells
HALLMARK_COMPLEMENT	Immune & microenvironment processes	0.149498	0.153233	0.00518862	0.0086477	Higher in LS-like tumour cells	0.137824	0.141675	0.000772856	0.00130085	Higher in LS-like tumour cells
HALLMARK_DNA_REPAIR	DNA_replication_repair	0.0530321	0.025669	1.00782e-19	1.94556e-18	Higher in RP-like tumour cells	0.0544361	0.0331431	9.9541e-17	4.975e-16	Higher in RP-like tumour cells
HALLMARK_E2F_TARGETS	Other	0.0440692	0.0292444	8.57578e-10	3.1034e-09	Higher in RP-like tumour cells	0.0447641	0.0263864	4.72461e-18	2.58839e-17	Higher in RP-like tumour cells
HALLMARK_EPITHELIAL_MESENCHYMAL_TRANSITION	Other	0.0937047	0.101907	0.000104128	0.000232918	Higher in LS-like tumour cells	0.0892056	0.0938593	0.0107287	0.0143613	Higher in LS-like tumour cells
HALLMARK_FATTY_ACID_METABOLISM	Biosynthetic & metabolic processes	0.217983	0.225717	4.98744e-05	0.000119479	Higher in LS-like tumour cells	0.207208	0.211855	0.00589412	0.00808065	Higher in LS-like tumour cells
HALLMARK_GLYCOLYSIS	Biosynthetic & metabolic processes	0.160679	0.150236	3.65087e-12	1.77286e-11	Higher in RP-like tumour cells	0.157071	0.146323	1.47711e-15	6.8e-15	Higher in RP-like tumour cells
HALLMARK_HYPOXIA	Immune & microenvironment processes	0.11233	0.0983629	1.00817e-12	5.20303e-12	Higher in RP-like tumour cells	0.114722	0.109224	0.000734876	0.00124929	Higher in RP-like tumour cells
HALLMARK_IL2_STAT5_SIGNALING	Immune & microenvironment processes	0.0720067	0.0684105	0.00536589	0.00877259	Higher in RP-like tumour cells	0.072645	0.0690658	0.00099327	0.00159832	Higher in RP-like tumour cells
HALLMARK_INTERFERON_ALPHA_RESPONSE	Immune & microenvironment processes	0.0460501	0.037676	0.00898519	0.0141434	Higher in RP-like tumour cells	0.0457822	0.0375138	0.00170784	0.00259226	Higher in RP-like tumour cells
HALLMARK_KRAS_SIGNALING_DN	Other	-0.0509478	-0.0449037	3.36273e-07	9.36393e-07	Higher in LS-like tumour cells	-0.054428	-0.0497681	1.07576e-05	2.35385e-05	Higher in LS-like tumour cells
HALLMARK_MTORC1_SIGNALING	Core_signalling_pathway	0.119853	0.0931585	6.24032e-26	3.536e-24	Higher in RP-like tumour cells	0.119372	0.09371	7.07427e-30	1.717e-28	Higher in RP-like tumour cells
HALLMARK_MYC_TARGETS_V1	Other	0.203733	0.164106	6.5532e-16	6.40333e-15	Higher in RP-like tumour cells	0.205959	0.161756	6.59974e-24	7.0125e-23	Higher in RP-like tumour cells
HALLMARK_MYC_TARGETS_V2	Other	-0.0230639	-0.0344978	0.00219262	0.00405158	Higher in RP-like tumour cells	-0.022549	-0.0315693	0.00114811	0.0018241	Higher in RP-like tumour cells
HALLMARK_OXIDATIVE_PHOSPHORYLATION	Biosynthetic & metabolic processes	0.233789	0.213167	3.75194e-06	9.80769e-06	Higher in RP-like tumour cells	0.232473	0.218031	7.65173e-05	0.000149483	Higher in RP-like tumour cells
HALLMARK_P53_PATHWAY	Core_signalling_pathway	0.0878943	0.0805074	6.44598e-05	0.000150205	Higher in RP-like tumour cells	0.0818004	0.0731695	6.66819e-08	1.74446e-07	Higher in RP-like tumour cells
HALLMARK_PI3K_AKT_MTOR_SIGNALING	Core_signalling_pathway	0.107934	0.0927644	1.09764e-10	4.38837e-10	Higher in RP-like tumour cells	0.0967282	0.0817568	1.82048e-14	7.54634e-14	Higher in RP-like tumour cells
HALLMARK_PROTEIN_SECRETION	Other	0.146568	0.125957	7.96406e-12	3.75889e-11	Higher in RP-like tumour cells	0.148252	0.12443	1.95538e-19	1.4487e-18	Higher in RP-like tumour cells
HALLMARK_TGF_BETA_SIGNALING	Core_signalling_pathway	0.0848387	0.0711433	0.000535892	0.00108454	Higher in RP-like tumour cells	0.0850304	0.0552863	1.71355e-18	1.03821e-17	Higher in RP-like tumour cells
HALLMARK_TNFA_SIGNALING_VIA_NFKB	Core_signalling_pathway	0.0929318	0.0968485	0.0067606	0.0108425	Higher in LS-like tumour cells	0.0898574	0.0964826	4.4168e-05	8.94524e-05	Higher in LS-like tumour cells
HALLMARK_UV_RESPONSE_UP	Other	0.152275	0.14789	0.0159154	0.0243749	Higher in RP-like tumour cells	0.148632	0.143547	0.000996601	0.00159832	Higher in RP-like tumour cells
KEGG_ABC_TRANSPORTERS	Other	0.47261	0.494447	2.24941e-19	3.825e-18	Higher in LS-like tumour cells	0.460248	0.483653	4.1667e-25	5.45308e-24	Higher in LS-like tumour cells
KEGG_ADHERENS_JUNCTION	Other	0.0652271	0.0380877	2.78993e-15	2.15591e-14	Higher in RP-like tumour cells	0.0772899	0.0361503	3.03789e-45	5.168e-43	Higher in RP-like tumour cells
KEGG_ALANINE_ASPARTATE_AND_GLUTAMATE_METABOLISM	Biosynthetic & metabolic processes	0.322064	0.34124	1.03417e-19	1.94556e-18	Higher in LS-like tumour cells	0.311811	0.330007	2.20639e-22	2.08722e-21	Higher in LS-like tumour cells
KEGG_AMINO_SUGAR_AND_NUCLEOTIDE_SUGAR_METABOLISM	Biosynthetic & metabolic processes	0.0916975	0.0970567	0.0231566	0.0342315	Higher in LS-like tumour cells	0.0883404	0.100757	1.04625e-06	2.625e-06	Higher in LS-like tumour cells
KEGG_ARGININE_AND_PROLINE_METABOLISM	Biosynthetic & metabolic processes	0.21233	0.223076	4.03808e-07	1.10774e-06	Higher in LS-like tumour cells	0.209384	0.222508	1.22156e-11	3.77091e-11	Higher in LS-like tumour cells
KEGG_BASAL_TRANSCRIPTION_FACTORS	Other	-0.119281	-0.142201	2.30313e-08	7.24074e-08	Higher in RP-like tumour cells	-0.112847	-0.139	5.67549e-12	1.82189e-11	Higher in RP-like tumour cells
KEGG_BASE_EXCISION_REPAIR	Other	-0.0515708	-0.0650011	0.00539498	0.00877259	Higher in RP-like tumour cells	-0.0493545	-0.0605395	0.00605285	0.00823187	Higher in RP-like tumour cells
KEGG_BUTANOATE_METABOLISM	Biosynthetic & metabolic processes	0.327145	0.34089	1.07721e-12	5.4e-12	Higher in LS-like tumour cells	0.318473	0.332146	6.03348e-14	2.32977e-13	Higher in LS-like tumour cells
KEGG_CELL_ADHESION_MOLECULES_CAMS	Other	0.151001	0.164353	1.04433e-16	1.26286e-15	Higher in LS-like tumour cells	0.142424	0.145894	0.0127921	0.0168578	Higher in LS-like tumour cells
KEGG_CELL_CYCLE	Other	0.161977	0.152179	2.12121e-06	5.72063e-06	Higher in RP-like tumour cells	0.160622	0.150143	9.93749e-09	2.68222e-08	Higher in RP-like tumour cells
KEGG_CHEMOKINE_SIGNALING_PATHWAY	Immune & microenvironment processes	0.118909	0.12319	0.000965545	0.0018867	Higher in LS-like tumour cells	0.120265	0.124094	0.000251877	0.000455522	Higher in LS-like tumour cells
KEGG_COMPLEMENT_AND_COAGULATION_CASCADES	Immune & microenvironment processes	0.220592	0.237899	1.13213e-13	7.11481e-13	Higher in LS-like tumour cells	0.209401	0.242908	4.58617e-37	2.601e-35	Higher in LS-like tumour cells
KEGG_CYSTEINE_AND_METHIONINE_METABOLISM	Biosynthetic & metabolic processes	0.171289	0.158715	3.57202e-06	9.48281e-06	Higher in RP-like tumour cells	0.166423	0.15915	0.00155417	0.00242394	Higher in RP-like tumour cells
KEGG_CYTOKINE_CYTOKINE_RECEPTOR_INTERACTION	Immune & microenvironment processes	0.0787186	0.0853701	2.85685e-08	8.84e-08	Higher in LS-like tumour cells	0.0645321	0.0727524	6.14736e-15	2.75132e-14	Higher in LS-like tumour cells
KEGG_CYTOSOLIC_DNA_SENSING_PATHWAY	Core_signalling_pathway	0.0292267	0.0223343	0.0102168	0.0159345	Higher in RP-like tumour cells	0.0287376	0.0216779	0.00240985	0.00356239	Higher in RP-like tumour cells
KEGG_DNA_REPLICATION	DNA_replication_repair_recombination	-0.111193	-0.136419	1.2047e-07	3.57895e-07	Higher in RP-like tumour cells	-0.105303	-0.125909	1.07459e-05	2.35385e-05	Higher in RP-like tumour cells
KEGG_DRUG_METABOLISM_OTHER_ENZYMES	Biosynthetic & metabolic processes	-0.188836	-0.215032	2.55172e-14	1.80625e-13	Higher in RP-like tumour cells	-0.196154	-0.204958	0.000229708	0.000419896	Higher in RP-like tumour cells
KEGG_ECM_RECEPTOR_INTERACTION	Other	0.107848	0.129943	4.18768e-25	1.4246e-23	Higher in LS-like tumour cells	0.123287	0.130281	0.000283445	0.000507217	Higher in LS-like tumour cells
KEGG_ENDOCYTOSIS	Other	0.112235	0.099916	8.63389e-12	3.96514e-11	Higher in RP-like tumour cells	0.110189	0.0918475	2.03715e-31	6.936e-30	Higher in RP-like tumour cells
KEGG_ETHER_LIPID_METABOLISM	Biosynthetic & metabolic processes	-0.0195688	-0.0393368	1.45158e-08	4.65094e-08	Higher in RP-like tumour cells	-0.0185615	-0.0262528	0.0110816	0.0147178	Higher in RP-like tumour cells
KEGG_FATTY_ACID_METABOLISM	Biosynthetic & metabolic processes	0.439483	0.45881	7.94348e-21	1.92829e-19	Higher in LS-like tumour cells	0.42775	0.44873	2.39618e-27	4.08e-26	Higher in LS-like tumour cells
KEGG_FC_GAMMA_R_MEDIATED_PHAGOCYTOSIS	Immune & microenvironment processes	0.0514115	0.0369298	1.32703e-13	7.79655e-13	Higher in RP-like tumour cells	0.0625965	0.0476524	2.5685e-18	1.50655e-17	Higher in RP-like tumour cells
KEGG_GLYCEROPHOSPHOLIPID_METABOLISM	Biosynthetic & metabolic processes	0.122065	0.113922	2.07906e-05	5.2e-05	Higher in RP-like tumour cells	0.118948	0.113632	0.00157696	0.00243711	Higher in RP-like tumour cells
KEGG_GLYCINE_SERINE_AND_THREONINE_METABOLISM	Biosynthetic & metabolic processes	0.104741	0.130641	1.10878e-26	9.435e-25	Higher in LS-like tumour cells	0.100082	0.126579	7.8606e-36	3.3405e-34	Higher in LS-like tumour cells
KEGG_GLYCOLYSIS_GLUCONEOGENESIS	Biosynthetic & metabolic processes	0.301225	0.277723	8.53792e-25	2.41967e-23	Higher in RP-like tumour cells	0.294131	0.276903	7.66015e-19	5.2088e-18	Higher in RP-like tumour cells
KEGG_GLYCOSAMINOGLYCAN_BIOSYNTHESIS_CHONDROITIN_SULFATE	Biosynthetic & metabolic processes	0.241857	0.252322	1.28708e-07	3.78103e-07	Higher in LS-like tumour cells	0.232592	0.24915	3.33709e-18	1.89267e-17	Higher in LS-like tumour cells
KEGG_GLYCOSAMINOGLYCAN_BIOSYNTHESIS_HEPARAN_SULFATE	Biosynthetic & metabolic processes	0.139884	0.149943	7.71633e-06	1.98848e-05	Higher in LS-like tumour cells	0.134321	0.145793	4.16037e-10	1.26286e-09	Higher in LS-like tumour cells
KEGG_GLYCOSPHINGOLIPID_BIOSYNTHESIS_GLOBO_SERIES	Biosynthetic & metabolic processes	0.117847	0.106384	0.000913752	0.00180625	Higher in RP-like tumour cells	0.111012	0.102741	0.00970595	0.0130953	Higher in RP-like tumour cells
KEGG_GLYCOSPHINGOLIPID_BIOSYNTHESIS_LACTO_AND_NEOLACTO_SERIES	Biosynthetic & metabolic processes	0.234516	0.241915	0.000196978	0.000423877	Higher in LS-like tumour cells	0.217654	0.227556	1.34043e-08	3.55938e-08	Higher in LS-like tumour cells
KEGG_GLYOXYLATE_AND_DICARBOXYLATE_METABOLISM	Biosynthetic & metabolic processes	0.198407	0.172807	2.10884e-10	7.79783e-10	Higher in RP-like tumour cells	0.190345	0.178864	0.000321007	0.00056845	Higher in RP-like tumour cells
KEGG_HISTIDINE_METABOLISM	Biosynthetic & metabolic processes	0.286378	0.302967	5.24985e-14	3.57e-13	Higher in LS-like tumour cells	0.278402	0.29557	8.10964e-19	5.30269e-18	Higher in LS-like tumour cells
KEGG_HOMOLOGOUS_RECOMBINATION	DNA_replication_repair	-0.128894	-0.157522	1.25944e-11	5.49231e-11	Higher in RP-like tumour cells	-0.125859	-0.141981	6.29507e-06	1.428e-05	Higher in RP-like tumour cells
KEGG_JAK_STAT_SIGNALING_PATHWAY	Core_signalling_pathway	0.0210205	0.0334124	3.47298e-13	1.96633e-12	Higher in LS-like tumour cells	0.00720657	0.0129024	7.36318e-05	0.000145488	Higher in LS-like tumour cells
KEGG_LEUKOCYTE_TRANSENDOTHELIAL_MIGRATION	Immune & microenvironment processes	0.123671	0.117522	0.00055507	0.00111014	Higher in RP-like tumour cells	0.124618	0.107845	1.84165e-22	1.84e-21	Higher in RP-like tumour cells
KEGG_LIMONENE_AND_PINENE_DEGRADATION	Biosynthetic & metabolic processes	0.279891	0.291273	5.78347e-05	0.000136472	Higher in LS-like tumour cells	0.274507	0.281736	0.000542017	0.000940234	Higher in LS-like tumour cells
KEGG_LYSINE_DEGRADATION	Biosynthetic & metabolic processes	0.113042	0.122361	3.30074e-05	8.01429e-05	Higher in LS-like tumour cells	0.109171	0.116663	5.32835e-05	0.0001066	Higher in LS-like tumour cells
KEGG_MISMATCH_REPAIR	DNA_replication_repair	-0.113155	-0.130786	0.0018041	0.0033703	Higher in RP-like tumour cells	-0.105616	-0.120051	0.00163	0.00249639	Higher in RP-like tumour cells
KEGG_N_GLYCAN_BIOSYNTHESIS	Biosynthetic & metabolic processes	0.21557	0.222291	0.00141315	0.00269928	Higher in LS-like tumour cells	0.210464	0.215292	0.00578067	0.00798955	Higher in LS-like tumour cells
KEGG_NICOTINATE_AND_NICOTINAMIDE_METABOLISM	Biosynthetic & metabolic processes	0.0588605	0.0136906	2.76548e-25	1.17725e-23	Higher in RP-like tumour cells	0.0706727	0.0401423	1.68012e-16	8.16e-16	Higher in RP-like tumour cells
KEGG_NITROGEN_METABOLISM	Biosynthetic & metabolic processes	0.358007	0.375058	1.18744e-13	7.225e-13	Higher in LS-like tumour cells	0.344279	0.363076	1.34671e-18	8.5e-18	Higher in LS-like tumour cells
KEGG_NOD_LIKE_RECEPTOR_SIGNALING_PATHWAY	Immune & microenvironment processes	0.0771453	0.0708151	0.00427878	0.0073474	Higher in RP-like tumour cells	0.0820038	0.0740231	3.88163e-05	7.94699e-05	Higher in RP-like tumour cells
KEGG_NON_HOMOLOGOUS_END_JOINING	DNA_replication_repair	-0.0604194	-0.106443	2.09144e-07	5.92167e-07	Higher in RP-like tumour cells	-0.0529695	-0.12143	6.18294e-18	3.28312e-17	Higher in RP-like tumour cells
KEGG_NOTCH_SIGNALING_PATHWAY	Core_signalling_pathway	0.122946	0.135685	2.09818e-09	7.14e-09	Higher in LS-like tumour cells	0.119994	0.126159	0.000917125	0.0015137	Higher in LS-like tumour cells
KEGG_NUCLEOTIDE_EXCISION_REPAIR	DNA_replication_repair	0.0360796	0.0274417	0.0282358	0.0410264	Higher in RP-like tumour cells	0.0344491	0.0250075	0.00298315	0.00437186	Higher in RP-like tumour cells
KEGG_O_GLYCAN_BIOSYNTHESIS	Biosynthetic & metabolic processes	0.185881	0.169685	1.14618e-08	3.75962e-08	Higher in RP-like tumour cells	0.167762	0.146097	1.51168e-13	5.70444e-13	Higher in RP-like tumour cells
KEGG_OTHER_GLYCAN_DEGRADATION	Biosynthetic & metabolic processes	0.11096	0.119778	0.00251597	0.00459908	Higher in LS-like tumour cells	0.107368	0.116899	3.80512e-05	7.89878e-05	Higher in LS-like tumour cells
KEGG_PATHWAYS_IN_CANCER	Core_signalling_pathway	0.0805811	0.075896	0.00148878	0.00281213	Higher in RP-like tumour cells	0.0798123	0.0670239	9.03444e-27	1.39555e-25	Higher in RP-like tumour cells
KEGG_PENTOSE_PHOSPHATE_PATHWAY	Biosynthetic & metabolic processes	0.0692736	0.0225734	5.14175e-18	7.28167e-17	Higher in RP-like tumour cells	0.0681355	0.0337199	1.10746e-14	4.7175e-14	Higher in RP-like tumour cells
KEGG_PHENYLALANINE_METABOLISM	Biosynthetic & metabolic processes	0.190505	0.215522	8.36718e-13	4.59e-12	Higher in LS-like tumour cells	0.187522	0.21372	6.87453e-21	5.30864e-20	Higher in LS-like tumour cells
KEGG_PPAR_SIGNALING_PATHWAY	Core_signalling_pathway	0.173045	0.183932	1.59375e-09	5.51633e-09	Higher in LS-like tumour cells	0.162363	0.173248	2.61019e-12	8.53269e-12	Higher in LS-like tumour cells
KEGG_PRIMARY_BILE_ACID_BIOSYNTHESIS	Biosynthetic & metabolic processes	0.293774	0.315272	8.86495e-08	2.68964e-07	Higher in LS-like tumour cells	0.266479	0.285925	1.69568e-07	4.37879e-07	Higher in LS-like tumour cells
KEGG_PROPANOATE_METABOLISM	Biosynthetic & metabolic processes	0.281895	0.291723	7.40524e-05	0.00017023	Higher in LS-like tumour cells	0.2735	0.280976	0.000515633	0.000903687	Higher in LS-like tumour cells
KEGG_PROTEASOME	Other	0.0457407	0.00564042	0.000112224	0.000247767	Higher in RP-like tumour cells	0.0510185	0.0189371	9.50873e-05	0.000183716	Higher in RP-like tumour cells
KEGG_PROTEIN_EXPORT	Other	0.0359856	-0.00499392	3.13765e-05	7.73623e-05	Higher in RP-like tumour cells	0.0395081	0.000616616	1.738e-05	3.6975e-05	Higher in RP-like tumour cells
KEGG_PURINE_METABOLISM	Biosynthetic & metabolic processes	0.0648848	0.0528616	2.01684e-11	8.585e-11	Higher in RP-like tumour cells	0.0579926	0.0513526	1.1283e-05	2.43165e-05	Higher in RP-like tumour cells
KEGG_PYRIMIDINE_METABOLISM	Biosynthetic & metabolic processes	-0.0310812	-0.0552154	6.59101e-16	6.40333e-15	Higher in RP-like tumour cells	-0.0289755	-0.0450769	2.15979e-09	6.22373e-09	Higher in RP-like tumour cells
KEGG_REGULATION_OF_ACTIN_CYTOSKELETON	Other	0.132867	0.122006	1.11299e-10	4.38837e-10	Higher in RP-like tumour cells	0.12939	0.112261	1.32652e-29	2.82625e-28	Higher in RP-like tumour cells
KEGG_RIBOSOME	Other	0.542442	0.532152	5.5786e-11	2.31366e-10	Higher in RP-like tumour cells	0.550905	0.541887	2.56443e-09	7.13443e-09	Higher in RP-like tumour cells
KEGG_RIG_I_LIKE_RECEPTOR_SIGNALING_PATHWAY	Immune & microenvironment processes	0.0203901	0.0258972	0.0161155	0.0244611	Higher in LS-like tumour cells	0.0173024	0.0271262	3.05109e-06	7.20139e-06	Higher in LS-like tumour cells
KEGG_RNA_DEGRADATION	Other	0.177268	0.160405	1.67753e-10	6.34667e-10	Higher in RP-like tumour cells	0.176135	0.160133	2.61457e-12	8.53269e-12	Higher in RP-like tumour cells
KEGG_RNA_POLYMERASE	Other	-0.0477757	-0.0880091	2.46981e-14	1.80625e-13	Higher in RP-like tumour cells	-0.0408642	-0.0686659	8.01301e-10	2.34776e-09	Higher in RP-like tumour cells
KEGG_SELENOAMINO_ACID_METABOLISM	Biosynthetic & metabolic processes	0.0682206	0.0750257	0.00415278	0.00727808	Higher in LS-like tumour cells	0.0654121	0.0707936	0.012954	0.0169398	Higher in LS-like tumour cells
KEGG_SNARE_INTERACTIONS_IN_VESICULAR_TRANSPORT	Other	-0.213837	-0.259489	3.68697e-17	4.82538e-16	Higher in RP-like tumour cells	-0.200866	-0.235038	1.07088e-12	3.638e-12	Higher in RP-like tumour cells
KEGG_SPLICEOSOME	Other	0.0650866	0.0276114	2.33595e-15	1.89429e-14	Higher in RP-like tumour cells	0.069024	0.0256976	2.53803e-24	3.08429e-23	Higher in RP-like tumour cells
KEGG_STEROID_BIOSYNTHESIS	Biosynthetic & metabolic processes	0.0865228	0.0677689	0.0210655	0.0314134	Higher in RP-like tumour cells	0.0670569	0.0451977	0.000963347	0.0015747	Higher in RP-like tumour cells
KEGG_STEROID_HORMONE_BIOSYNTHESIS	Biosynthetic & metabolic processes	-0.0402038	-0.056506	1.16666e-09	4.14375e-09	Higher in RP-like tumour cells	-0.0669136	-0.0739089	0.0012377	0.00194823	Higher in RP-like tumour cells
KEGG_TAURINE_AND_HYPOTAURINE_METABOLISM	Biosynthetic & metabolic processes	0.264742	0.286966	2.69001e-16	3.04867e-15	Higher in LS-like tumour cells	0.253254	0.275533	5.75596e-21	4.66286e-20	Higher in LS-like tumour cells
KEGG_TERPENOID_BACKBONE_BIOSYNTHESIS	Biosynthetic & metabolic processes	0.179628	0.14953	4.81281e-09	1.60333e-08	Higher in RP-like tumour cells	0.174374	0.158029	0.000619721	0.00106417	Higher in RP-like tumour cells
KEGG_TIGHT_JUNCTION	Other	0.143633	0.135442	0.000396883	0.000832964	Higher in RP-like tumour cells	0.14672	0.126065	5.98189e-24	6.77733e-23	Higher in RP-like tumour cells
KEGG_TOLL_LIKE_RECEPTOR_SIGNALING_PATHWAY	Immune & microenvironment processes	0.0162484	0.0328355	6.78333e-16	6.40333e-15	Higher in LS-like tumour cells	0.0151434	0.0345829	2.82599e-29	5.34556e-28	Higher in LS-like tumour cells
KEGG_TRYPTOPHAN_METABOLISM	Biosynthetic & metabolic processes	0.222433	0.236464	1.00049e-12	5.20303e-12	Higher in LS-like tumour cells	0.216328	0.23375	1.25819e-21	1.12737e-20	Higher in LS-like tumour cells
KEGG_TYROSINE_METABOLISM	Biosynthetic & metabolic processes	0.179793	0.1934	7.10588e-14	4.64885e-13	Higher in LS-like tumour cells	0.215602	0.230733	1.62974e-21	1.3855e-20	Higher in LS-like tumour cells
KEGG_UBIQUITIN_MEDIATED_PROTEOLYSIS	Other	-0.00504399	-0.0253347	9.26789e-12	4.14711e-11	Higher in RP-like tumour cells	-0.00308838	-0.0309177	1.4154e-25	2.01167e-24	Higher in RP-like tumour cells
KEGG_VALINE_LEUCINE_AND_ISOLEUCINE_DEGRADATION	Biosynthetic & metabolic processes	0.295454	0.309668	7.67526e-16	6.87158e-15	Higher in LS-like tumour cells	0.287173	0.301763	5.91732e-19	4.19333e-18	Higher in LS-like tumour cells
KEGG_VEGF_SIGNALING_PATHWAY	Core_signalling_pathway	-0.00946155	-0.016377	0.0117128	0.0181016	Higher in RP-like tumour cells	-0.00564353	-0.0204846	2.25551e-09	6.40333e-09	Higher in RP-like tumour cells

## Sheet: TableS5
Table S5: Differential activity of cytokines and transcription factors between cell types from RP- and LS-like tumors.
Cell type	Feature	Feature Type	Ma et al. 2019					Ma et al. 2021
			RP_avg	LS_avg	p.value	FDR	Status	RP_avg	LS_avg	p.value	FDR	Status
CAF	Activin.A	Cytokine activity	0.00220533	-0.000259111	0.00218219	0.00800137	RP-high	0.599983	-0.0997743	0.00110765	0.00669944	RP-high
CAF	BMP4	Cytokine activity	0.00268728	-0.000493153	0.000652006	0.00299262	RP-high	0.756599	-0.131951	0.000914259	0.00599754	RP-high
CAF	IL13	Cytokine activity	0.00151708	-0.000694623	0.0159803	0.0396504	RP-high	0.707584	-0.136022	7.01445e-05	0.000718525	RP-high
CAF	IL15	Cytokine activity	0.00447794	-0.000630102	2.93e-07	1.38129e-05	RP-high	1.05247	-0.16452	4.10522e-07	2.2468e-05	RP-high
CAF	IL2	Cytokine activity	0.00353829	-0.000334405	3.6e-05	0.000319579	RP-high	0.690219	-0.0998237	0.000907737	0.00599754	RP-high
CAF	IL21	Cytokine activity	0.00509364	-0.000192012	9.67e-06	0.000124667	RP-high	0.90103	-0.0832055	0.00047996	0.00374826	RP-high
CAF	IL22	Cytokine activity	0.00914537	-0.000712531	5.88e-08	4.851e-06	RP-high	1.54347	-0.228772	1.38725e-05	0.000217105	RP-high
CAF	IL3	Cytokine activity	0.0065307	-0.000560619	9.49e-05	0.000652438	RP-high	1.17282	-0.182878	0.000769127	0.00536752	RP-high
CAF	LIF	Cytokine activity	-0.00375265	0.000261247	0.00237319	0.0084651	LS-high	-0.564492	0.117406	0.0103023	0.0344813	LS-high
CAF	LTA	Cytokine activity	0.00375131	-0.000466828	4.21e-05	0.000347325	RP-high	0.677193	-0.0798685	0.002465	0.0120674	RP-high
CAF	NO	Cytokine activity	0.00246877	-0.000280932	0.00187151	0.00701817	RP-high	0.750681	-0.0792563	0.000119198	0.00105667	RP-high
CAF	OSM	Cytokine activity	0.00343376	0.000238486	0.00874445	0.0250928	RP-high	0.949779	0.019697	0.00791836	0.0285409	RP-high
CAF	TGFB1	Cytokine activity	0.00508274	-0.00070714	2.91e-05	0.000274371	RP-high	1.55266	-0.190211	1.07317e-05	0.00017548	RP-high
TAM	BMP4	Cytokine activity	0.104442	-0.660399	0.00792342	0.0138345	RP-high	0.108585	-0.213593	0.0388934	0.0485059	RP-high
TAM	CXCL12	Cytokine activity	0.0821066	-0.497657	0.00244327	0.00491634	RP-high	0.178252	-0.168518	0.00368009	0.00538762	RP-high
TAM	FGF2	Cytokine activity	0.345622	-1.33813	1.93782e-11	2.134e-10	RP-high	0.51583	-0.490922	4.96892e-12	1.988e-11	RP-high
TAM	GMCSF	Cytokine activity	-0.18771	0.483186	0.0103387	0.0173186	LS-high	-0.711431	0.746967	7.444e-18	5.81029e-17	LS-high
TAM	HGF	Cytokine activity	-0.138735	0.848209	0.000161028	0.000454182	LS-high	-0.101602	0.262982	0.0123442	0.0163923	LS-high
TAM	IL10	Cytokine activity	0.107827	-0.603396	0.00670772	0.0118372	RP-high	0.508586	-0.396319	1.45889e-07	3.77071e-07	RP-high
TAM	IL12	Cytokine activity	0.149874	-0.611677	0.00478651	0.0088243	RP-high	0.188123	-0.108981	0.0120003	0.0160657	RP-high
TAM	IL17A	Cytokine activity	0.195228	-0.706101	9.36216e-05	0.000268591	RP-high	0.69317	-0.576553	2.80528e-19	2.63337e-18	RP-high
TAM	IL21	Cytokine activity	0.354858	-1.21158	5.65103e-08	2.825e-07	RP-high	0.304815	-0.104631	0.00778396	0.0108184	RP-high
TAM	IL22	Cytokine activity	0.51822	-1.69728	1.69573e-09	1.19362e-08	RP-high	0.39614	-0.299462	0.000216635	0.000381978	RP-high
TAM	IL36	Cytokine activity	0.304538	-1.14213	1.17072e-08	7.15e-08	RP-high	0.414936	-0.177622	2.44097e-05	4.94025e-05	RP-high
TAM	IL6	Cytokine activity	0.238608	-0.855702	2.54386e-05	8.13786e-05	RP-high	0.657606	-0.616866	1.23885e-17	9.4586e-17	RP-high
TAM	NO	Cytokine activity	0.228988	-0.890136	1.07045e-05	3.531e-05	RP-high	0.488931	-0.379077	9.74377e-09	2.87813e-08	RP-high
TAM	OSM	Cytokine activity	0.323537	-0.988218	1.36274e-06	5.40723e-06	RP-high	0.72877	-0.606193	5.72321e-17	3.99183e-16	RP-high
TAM	TGFB1	Cytokine activity	-0.208728	1.03183	2.8278e-08	1.50629e-07	LS-high	-0.318924	0.376101	2.73929e-08	7.81496e-08	LS-high
TAM	TNFA	Cytokine activity	0.21631	-0.672118	0.0267504	0.0412506	RP-high	0.532827	-0.320752	2.86411e-06	6.17158e-06	RP-high
TAM	TWEAK	Cytokine activity	0.136285	-0.446379	0.00102225	0.00235903	RP-high	0.254244	-0.228967	9.90228e-06	2.06828e-05	RP-high
TAM	WNT3A	Cytokine activity	-0.145846	0.43573	0.000351964	0.000907407	LS-high	-0.443656	0.433682	6.52332e-16	4.03502e-15	LS-high
T cells	CXCL12	Cytokine activity	-0.0826339	0.190358	2.27487e-08	6.93611e-08	LS-high	-0.0337776	0.201479	0.00912062	0.0141111	LS-high
T cells	GCSF	Cytokine activity	-0.363887	0.56999	1.83297e-62	8.62714e-61	LS-high	0.147784	0.447448	0.00299287	0.00500847	LS-high
T cells	GDF11	Cytokine activity	-0.0771631	0.297543	6.90492e-13	2.99605e-12	LS-high	-0.797903	0.187179	3.75558e-26	8.22187e-25	LS-high
T cells	GMCSF	Cytokine activity	-0.335751	0.442088	1.47807e-34	2.57053e-33	LS-high	0.0350914	0.616392	1.88851e-07	5.39061e-07	LS-high
T cells	HGF	Cytokine activity	-0.0781707	0.213577	2.18071e-06	5.94545e-06	LS-high	-0.179729	0.183492	0.00259154	0.00440428	LS-high
T cells	IFN1	Cytokine activity	-0.223444	0.286245	5.63741e-28	6.64714e-27	LS-high	-0.0093697	0.480512	1.41713e-06	3.50195e-06	LS-high
T cells	IL10	Cytokine activity	-0.111439	0.267272	8.01211e-09	2.6565e-08	LS-high	-0.475473	0.143044	5.43842e-07	1.38319e-06	LS-high
T cells	IL1B	Cytokine activity	0.166619	-0.319998	4.02417e-17	2.412e-16	RP-high	0.0820299	-0.234062	0.00273526	0.00460085	RP-high
T cells	IL21	Cytokine activity	0.154946	-0.395044	7.62558e-12	3.07061e-11	RP-high	1.46765	-0.487787	2.4189e-37	7.9376e-35	RP-high
T cells	IL22	Cytokine activity	0.0889312	-0.30117	0.00119573	0.00230755	RP-high	1.58387	-0.387438	6.37397e-32	3.48227e-30	RP-high
T cells	IL36	Cytokine activity	0.148274	-0.451964	1.58668e-21	1.27976e-20	RP-high	0.972115	-0.437504	1.95557e-32	1.28576e-30	RP-high
T cells	IL4	Cytokine activity	-0.0491391	0.191901	9.9468e-06	2.54535e-05	LS-high	-0.272506	0.170535	0.000105684	0.000212665	LS-high
T cells	OSM	Cytokine activity	0.119928	-0.10106	0.000902272	0.00176183	RP-high	0.122166	-0.208414	0.00339501	0.0055958	RP-high
T cells	TGFB1	Cytokine activity	-0.187489	0.464744	1.01116e-28	1.23444e-27	LS-high	-0.408233	0.361345	1.99436e-12	1.03606e-11	LS-high
T cells	TNFA	Cytokine activity	0.186487	-0.37558	2.09729e-12	8.88462e-12	RP-high	0.218599	-0.304147	7.74035e-05	0.000159668	RP-high
T cells	TWEAK	Cytokine activity	0.177248	-0.30427	9.32147e-17	5.126e-16	RP-high	0.205406	-0.290053	3.06736e-07	8.25377e-07	RP-high
T cells	VEGFA	Cytokine activity	0.180677	-0.401738	2.44301e-16	1.2781e-15	RP-high	0.174493	-0.435271	1.95779e-06	4.79761e-06	RP-high
Tumor cells	BMP2	Cytokine activity	-0.778468	0.0712705	7.12e-32	1.5664e-30	LS-high	-0.768658	-0.0844152	9.82e-30	2.1604e-28	LS-high
Tumor cells	CD40L	Cytokine activity	0.257862	0.61551	3.14e-08	8.12706e-08	LS-high	0.275725	0.410068	0.00899764	0.0123718	LS-high
Tumor cells	CXCL12	Cytokine activity	1.34991	1.06382	3.76e-07	9.19111e-07	RP-high	1.32475	0.944118	2.07e-13	1.30114e-12	RP-high
Tumor cells	EGF	Cytokine activity	-1.53715	-0.983988	1.09e-05	2.08522e-05	LS-high	-1.49139	-1.71882	0.00567739	0.00805822	RP-high
Tumor cells	HGF	Cytokine activity	-2.28027	-2.64437	1.35e-06	2.97e-06	RP-high	-2.31321	-2.85921	7.52e-15	5.51467e-14	RP-high
Tumor cells	IFN1	Cytokine activity	-0.521413	-0.0212163	8.33e-10	2.618e-09	LS-high	-0.489537	-0.134751	4.11e-06	1.00467e-05	LS-high
Tumor cells	IFNG	Cytokine activity	-0.837439	0.0399237	1.21e-12	4.43667e-12	LS-high	-0.761284	-0.34484	1.53e-06	4.80857e-06	LS-high
Tumor cells	IL12	Cytokine activity	0.8033	1.12333	8.67e-06	1.734e-05	LS-high	0.871308	1.17315	2.09e-06	5.7475e-06	LS-high
Tumor cells	IL13	Cytokine activity	-0.919168	-1.01012	0.0271201	0.0361601	RP-high	-0.906458	-1.24167	1.47e-10	6.2e-10	RP-high
Tumor cells	IL15	Cytokine activity	0.877351	0.500851	2.8e-08	7.7e-08	RP-high	0.908117	0.728439	0.000497839	0.000876197	RP-high
Tumor cells	IL1A	Cytokine activity	2.40251	2.70042	0.000713747	0.0011216	LS-high	2.52167	2.92824	1.89e-06	5.544e-06	LS-high
Tumor cells	IL1B	Cytokine activity	-1.54602	-0.983224	4.75e-14	2.32222e-13	LS-high	-1.51408	-0.993175	2.29e-18	2.519e-17	LS-high
Tumor cells	IL2	Cytokine activity	-0.122593	-1.07422	4.41e-30	6.468e-29	RP-high	-0.12664	-0.459898	8.73e-06	1.9206e-05	RP-high
Tumor cells	IL21	Cytokine activity	0.631549	0.29058	0.000298165	0.000485899	RP-high	0.631883	0.803987	0.00127803	0.00193909	LS-high
Tumor cells	IL22	Cytokine activity	2.51499	0.750856	1.16e-33	5.104e-32	RP-high	2.57648	1.76005	3e-11	1.46667e-10	RP-high
Tumor cells	IL27	Cytokine activity	0.282665	0.68317	2.1e-05	3.696e-05	LS-high	0.311714	0.677818	1.11e-06	3.75692e-06	LS-high
Tumor cells	IL3	Cytokine activity	5.12873	3.93441	3.95e-28	4.345e-27	RP-high	5.16825	4.35415	5.89e-19	8.63867e-18	RP-high
Tumor cells	IL4	Cytokine activity	1.48604	1.35119	0.0131909	0.0181375	RP-high	1.42522	1.25432	0.000587778	0.000994701	RP-high
Tumor cells	IL6	Cytokine activity	3.29361	2.57043	8.82e-14	3.8808e-13	RP-high	3.32896	3.03463	0.00176774	0.00259269	RP-high
Tumor cells	LIF	Cytokine activity	-1.78118	-0.983994	7.75e-18	4.2625e-17	LS-high	-1.80188	-1.37007	9.68e-09	3.54933e-08	LS-high
Tumor cells	LTA	Cytokine activity	0.858757	0.308127	2.15e-13	8.6e-13	RP-high	0.838443	0.391636	2.85e-11	1.46667e-10	RP-high
Tumor cells	NO	Cytokine activity	2.3366	1.57246	4.85e-18	3.04857e-17	RP-high	2.27974	1.65129	4.33e-17	3.8104e-16	RP-high
Tumor cells	RPLS_Z	Cytokine activity	0.325582	-0.476435	2.28e-27	2.0064e-26	RP-high	0.492953	-0.365912	5.86e-41	2.5784e-39	RP-high
Tumor cells	TNFA	Cytokine activity	0.332173	0.826511	9.64e-09	2.82773e-08	LS-high	0.374169	0.662095	2.26e-05	4.73524e-05	LS-high
Tumor cells	TWEAK	Cytokine activity	-0.442409	-0.754673	1.33e-06	2.97e-06	RP-high	-0.437341	-0.797581	1.55e-10	6.2e-10	RP-high
CAF	CDX2	TF_activity	-0.147721	0.0579862	5.08e-06	7.92e-05	LS-high	-0.312951	-0.0447667	2.13773e-06	6.38109e-05	LS-high
CAF	CEBPB	TF_activity	-0.238672	0.397978	1.01e-06	2.56385e-05	LS-high	-0.0872465	0.440966	0.000362868	0.00305181	LS-high
CAF	E2F2	TF_activity	1.51085	1.61492	4.19e-05	0.000347325	LS-high	1.28409	1.35055	0.00108443	0.00669944	LS-high
CAF	ESR2	TF_activity	-1.0305	-0.248635	6.74e-05	0.000494267	LS-high	-0.517053	0.118972	0.0066971	0.0261506	LS-high
CAF	ETS2	TF_activity	-1.08886	-0.458406	9.99e-05	0.000655166	LS-high	-0.379904	0.166283	0.0053107	0.0220495	LS-high
CAF	FLI1	TF_activity	-0.170736	0.669576	1.75e-06	3.85e-05	LS-high	-0.25729	0.370804	0.0010247	0.0065902	LS-high
CAF	FOSL2	TF_activity	-0.206814	-0.118497	0.000267248	0.00142245	LS-high	0.0165855	0.232187	6.07697e-05	0.000687669	LS-high
CAF	FOXA2	TF_activity	-0.0114443	0.20172	1.13e-05	0.000133179	LS-high	-0.141391	-0.0153803	0.00157969	0.00878198	LS-high
CAF	FOXO1	TF_activity	-0.29808	-0.826765	0.000710772	0.0031274	RP-high	-0.367158	-0.895781	0.0106032	0.0351298	RP-high
CAF	HIF1A	TF_activity	-2.07016	-2.56746	0.018956	0.0459961	RP-high	-1.98427	-2.53358	0.0136825	0.0435714	RP-high
CAF	HNF1A	TF_activity	-0.0229819	0.426803	2.31e-11	7.623e-09	LS-high	0.460102	0.938433	1.97562e-08	3.2472e-06	LS-high
CAF	HNF4A	TF_activity	-0.863072	-0.232662	7.39e-08	4.8774e-06	LS-high	-0.553177	0.0460562	9.42829e-06	0.000168834	LS-high
CAF	KMT2A	TF_activity	-0.753719	-0.645694	0.000183168	0.00107938	LS-high	-0.694953	-0.452469	4.69632e-06	0.000117611	LS-high
CAF	MYC	TF_activity	-2.80521	-4.00397	0.000640809	0.00299262	RP-high	-2.62848	-3.60185	0.00901401	0.0307979	RP-high
CAF	NR2F2	TF_activity	0.988023	1.017	3.68e-05	0.000319579	LS-high	1.04195	1.14069	2.57821e-05	0.00036793	LS-high
CAF	NR5A1	TF_activity	1.43329	1.60136	3.64e-07	1.4751e-05	LS-high	2.01182	2.30077	7.73241e-07	3.25084e-05	LS-high
CAF	PAX8	TF_activity	0.191416	0.0939015	4.47e-07	1.4751e-05	RP-high	-0.0581898	-0.277159	8.27697e-06	0.000168834	RP-high
CAF	POU2F2	TF_activity	-0.907959	-0.639013	5.3e-05	0.000416429	LS-high	0.378321	0.699185	4.69632e-06	0.000117611	LS-high
CAF	RUNX3	TF_activity	0.631427	1.32872	1.38e-07	7.59e-06	LS-high	0.909699	1.55548	5.02089e-06	0.000117611	LS-high
CAF	STAT2	TF_activity	-1.57683	-2.45854	0.000594325	0.00288422	RP-high	-1.51972	-2.15678	0.0071981	0.0268293	RP-high
CAF	TCF3	TF_activity	0.464689	0.752022	0.000417693	0.0021206	LS-high	0.734344	0.965275	0.00348256	0.0156356	LS-high
CAF	TP53	TF_activity	-1.87931	-2.56782	0.000124448	0.000760516	RP-high	-1.38677	-2.15685	6.28623e-05	0.000687707	RP-high
CAF	TWIST1	TF_activity	-1.59841	-0.971441	0.000615375	0.0029431	LS-high	-1.28913	-0.749748	0.00865154	0.030513	LS-high
TAM	AR	TF_activity	-1.91803	-3.30089	9.52356e-13	1.496e-11	RP-high	-1.1171	-2.22766	2.97671e-21	4.07267e-20	RP-high
TAM	ATF4	TF_activity	-1.31013	-2.43042	2.78092e-06	1.06674e-05	RP-high	-0.94023	-2.00859	7.9095e-14	3.93103e-13	RP-high
TAM	ATF6	TF_activity	-1.75065	-2.46793	0.0179843	0.0292355	RP-high	-1.53794	-2.44437	8.19299e-07	1.9326e-06	RP-high
TAM	BACH1	TF_activity	-1.40636	-1.86142	0.00516424	0.00941546	RP-high	-0.922727	-1.43088	3.46711e-08	9.81172e-08	RP-high
TAM	CEBPA	TF_activity	-0.606691	-1.19085	0.00109344	0.00248851	RP-high	-0.948143	-1.49445	2.31059e-07	5.74e-07	RP-high
TAM	E2F1	TF_activity	-2.1137	-2.46203	0.0229109	0.0361751	RP-high	-1.75195	-2.22158	4.79422e-08	1.32027e-07	RP-high
TAM	E2F2	TF_activity	0.114599	0.405769	3.32791e-08	1.74429e-07	LS-high	0.0431582	0.318025	6.1429e-16	3.87292e-15	LS-high
TAM	E2F4	TF_activity	-2.98515	-3.52508	0.00389835	0.00735118	RP-high	-3.16385	-3.65729	0.000262064	0.000452405	RP-high
TAM	EGR1	TF_activity	-1.79938	-2.68844	9.33798e-07	3.80519e-06	RP-high	-1.68226	-2.48198	6.20031e-14	3.12862e-13	RP-high
TAM	ETS1	TF_activity	-2.99802	-3.637	0.000978772	0.00227461	RP-high	-2.32959	-3.27089	9.04488e-16	5.49096e-15	RP-high
TAM	ETV4	TF_activity	-0.944709	-1.67224	0.000203206	0.000554198	RP-high	-0.840346	-1.24448	0.000355716	0.00059528	RP-high
TAM	FOS	TF_activity	-1.1054	-1.5042	0.0284745	0.0435027	RP-high	-0.87598	-1.46269	8.31189e-08	2.216e-07	RP-high
TAM	FOSL1	TF_activity	-0.359787	-0.785212	0.0112639	0.0185648	RP-high	-0.188806	-0.455901	0.0251052	0.0324193	RP-high
TAM	FOXA1	TF_activity	0.405801	1.27287	8.78709e-11	8.28771e-10	LS-high	0.65106	0.953625	7.23335e-05	0.000134741	LS-high
TAM	FOXA2	TF_activity	0.0636283	0.417411	5.62417e-09	3.56654e-08	LS-high	0.10356	0.221469	1.30618e-11	4.99628e-11	LS-high
TAM	FOXO1	TF_activity	-0.54248	-0.909994	0.00582972	0.010499	RP-high	-0.334863	-0.614788	0.000305939	0.000517258	RP-high
TAM	FOXO3	TF_activity	-1.25236	-1.92661	4.73729e-05	0.000147566	RP-high	-0.975747	-1.65334	9.73837e-11	3.36286e-10	RP-high
TAM	FOXO4	TF_activity	-1.34114	-2.32309	3.33516e-07	1.45026e-06	RP-high	-1.0578	-1.76384	1.59803e-10	5.3551e-10	RP-high
TAM	GLI2	TF_activity	0.458612	0.693492	0.00134812	0.00294622	LS-high	-0.0205168	0.142821	0.00814536	0.0112255	LS-high
TAM	HIF1A	TF_activity	-1.83933	-3.25916	1.37266e-08	7.98947e-08	RP-high	-1.76986	-2.74868	5.16215e-11	1.81987e-10	RP-high
TAM	HNF1A	TF_activity	0.765674	1.32814	1.00469e-16	9.38143e-15	LS-high	0.42212	0.54698	6.66579e-18	5.336e-17	LS-high
TAM	IRF1	TF_activity	-1.86497	-2.75602	8.31675e-05	0.000242973	RP-high	-1.54494	-1.99977	4.66728e-05	8.95766e-05	RP-high
TAM	JUN	TF_activity	-1.35547	-2.34042	2.99115e-06	1.10865e-05	RP-high	-0.945391	-1.82856	1.22752e-12	5.23948e-12	RP-high
TAM	JUND	TF_activity	-0.502112	-1.23184	2.89377e-06	1.08375e-05	RP-high	-0.42735	-0.984366	2.15911e-07	5.40824e-07	RP-high
TAM	KLF4	TF_activity	0.169861	-0.372727	0.0029863	0.00590108	RP-high	0.0021357	-0.609627	1.52913e-07	3.92062e-07	RP-high
TAM	KMT2A	TF_activity	0.720171	0.87804	1.48594e-08	8.3339e-08	LS-high	1.4328	1.6832	1.35857e-17	1.01382e-16	LS-high
TAM	LEF1	TF_activity	1.08661	1.46881	7.46889e-06	2.51541e-05	LS-high	0.606488	0.808285	0.000279575	0.000480108	LS-high
TAM	MYC	TF_activity	-3.83013	-5.72056	4.28365e-07	1.82346e-06	RP-high	-3.41114	-5.0363	1.84702e-16	1.2136e-15	RP-high
TAM	NFATC2	TF_activity	0.79933	1.12841	1.1813e-07	5.72647e-07	LS-high	0.660559	0.794231	2.10117e-10	6.888e-10	LS-high
TAM	NFE2L2	TF_activity	-1.3025	-2.10906	7.63867e-05	0.000225107	RP-high	-1.11139	-1.74033	7.06447e-08	1.8981e-07	RP-high
TAM	NFKB1	TF_activity	-1.9554	-3.38758	6.77888e-07	2.83215e-06	RP-high	-1.47136	-2.77896	1.63206e-13	7.74841e-13	RP-high
TAM	NR2F2	TF_activity	0.586479	0.699597	1.24777e-08	7.5e-08	LS-high	0.603807	0.800665	1.12346e-20	1.41292e-19	LS-high
TAM	NR3C1	TF_activity	0.935408	0.989624	0.0206504	0.0327627	LS-high	1.07564	1.22407	0.00180375	0.00276463	LS-high
TAM	NR5A1	TF_activity	0.530172	0.64238	9.37993e-17	9.38143e-15	LS-high	1.19762	1.41882	7.5856e-35	2.48952e-32	LS-high
TAM	PAX6	TF_activity	-0.309009	-0.206406	0.000509163	0.00127291	LS-high	0.180302	0.189644	0.000576556	0.000931578	LS-high
TAM	PAX8	TF_activity	0.187703	0.316054	4.71396e-10	3.88575e-09	LS-high	-0.152506	-0.120731	1.60492e-19	1.54353e-18	LS-high
TAM	PGR	TF_activity	-0.319152	-0.0903553	5.19921e-05	0.000158889	LS-high	-0.183843	-0.0534164	0.000219494	0.000382947	LS-high
TAM	POU2F2	TF_activity	-0.894385	-1.38856	0.0113076	0.0185648	RP-high	-0.407446	-0.761122	0.0126494	0.0167298	RP-high
TAM	PPARG	TF_activity	0.409847	-0.170594	0.000150819	0.000429054	RP-high	0.896577	0.331678	1.05596e-09	3.34308e-09	RP-high
TAM	PRDM14	TF_activity	-0.0725025	0.341272	0.00068106	0.00164051	LS-high	0.187117	0.389735	0.00707563	0.0099153	LS-high
TAM	RARA	TF_activity	0.14823	-0.133831	0.0327622	0.0493677	RP-high	0.473438	0.0519823	2.23481e-06	4.87627e-06	RP-high
TAM	RELA	TF_activity	-1.63006	-2.94908	2.51698e-06	9.78353e-06	RP-high	-1.70107	-3.02588	8.79571e-14	4.30806e-13	RP-high
TAM	RELB	TF_activity	-1.10522	-1.70439	0.00199205	0.0041086	RP-high	-0.708216	-1.10021	9.36243e-05	0.000171513	RP-high
TAM	RUNX1	TF_activity	-0.31887	-0.971517	0.000471815	0.00118854	RP-high	-0.116192	-0.745674	2.61667e-08	7.53825e-08	RP-high
TAM	SOX2	TF_activity	0.659812	0.869792	2.91393e-11	3.09774e-10	LS-high	1.20202	1.42801	7.53848e-22	1.17768e-20	LS-high
TAM	SP1	TF_activity	-1.95461	-2.60527	0.00116362	0.00259456	RP-high	-2.05671	-2.97612	1.0672e-12	4.61789e-12	RP-high
TAM	SP3	TF_activity	0.195619	-0.183018	0.0273148	0.0419251	RP-high	0.639506	0.2813	0.00117052	0.00182825	RP-high
TAM	SPI1	TF_activity	-2.64652	-4.07639	4.20909e-06	1.5267e-05	RP-high	-2.42406	-4.47049	1.14312e-29	3.39927e-28	RP-high
TAM	STAT1	TF_activity	-1.67906	-2.87423	2.144e-06	8.40714e-06	RP-high	-1.16877	-2.09455	3.28261e-12	1.3448e-11	RP-high
TAM	STAT2	TF_activity	-3.07485	-4.07346	0.000203206	0.000554198	RP-high	-2.98241	-3.69038	1.74526e-06	3.95862e-06	RP-high
TAM	STAT3	TF_activity	-1.53598	-2.08116	0.0028569	0.0057138	RP-high	-1.7579	-2.60149	7.86419e-13	3.48389e-12	RP-high
TAM	STAT4	TF_activity	-0.31913	0.127822	0.00167203	0.00353698	LS-high	-0.0931302	0.392718	9.41866e-07	2.17589e-06	LS-high
TAM	TFAP2A	TF_activity	-0.504555	-1.09295	6.57382e-06	2.28221e-05	RP-high	-0.917359	-1.14201	0.00915985	0.012415	RP-high
TAM	TFAP2C	TF_activity	0.469868	0.935463	1.56342e-05	5.09703e-05	LS-high	0.706701	1.05479	1.24356e-07	3.22794e-07	LS-high
TAM	TP53	TF_activity	-1.69209	-2.77497	2.51152e-09	1.69041e-08	RP-high	-1.18947	-2.09542	5.11108e-17	3.64365e-16	RP-high
TAM	TP63	TF_activity	0.411376	0.766197	0.000638397	0.00156053	LS-high	0.439443	0.634739	0.000720094	0.00114656	LS-high
TAM	USF1	TF_activity	-1.74102	-2.6157	3.19439e-07	1.4036e-06	RP-high	-1.49019	-2.35785	5.05989e-15	2.91172e-14	RP-high
TAM	USF2	TF_activity	-2.08462	-3.1218	1.47535e-07	6.97714e-07	RP-high	-1.60387	-2.6216	2.08713e-16	1.34416e-15	RP-high
TAM	VDR	TF_activity	0.13633	-0.310365	0.00234616	0.0047499	RP-high	0.171756	-0.074878	0.00395517	0.00571496	RP-high
TAM	ZNF263	TF_activity	0.62441	0.012857	5.52697e-06	1.96226e-05	RP-high	-0.443938	-1.0056	4.20086e-11	1.51385e-10	RP-high
T cells	AR	TF_activity	-3.60159	-3.82432	4.23765e-05	0.000100662	RP-high	-2.56702	-3.4684	7.72712e-25	1.58465e-23	RP-high
T cells	ATF6	TF_activity	-2.97828	-2.51945	6.75121e-13	2.97e-12	LS-high	-2.62014	-2.45957	0.0251187	0.0358215	LS-high
T cells	CDX2	TF_activity	1.9203	1.93355	0.000656543	0.00130518	LS-high	1.7215	1.934	1.05452e-30	3.82667e-29	LS-high
T cells	CEBPB	TF_activity	-0.561505	-0.150028	4.93234e-26	5.24806e-25	LS-high	-0.382843	-0.168868	0.00209283	0.00361288	LS-high
T cells	CREB1	TF_activity	-1.10658	-0.700043	2.79453e-19	2.00152e-18	LS-high	-0.987397	-0.748995	0.0156672	0.0233583	LS-high
T cells	CTCF	TF_activity	-0.676517	-0.58317	0.00271351	0.00503066	LS-high	-0.104811	0.042793	0.00571132	0.00913811	LS-high
T cells	E2F4	TF_activity	-6.04747	-6.24328	0.0177264	0.0275931	RP-high	-4.6484	-5.54084	2.63773e-07	7.15636e-07	RP-high
T cells	ERG	TF_activity	-0.396803	-0.0969287	2.50571e-13	1.15042e-12	LS-high	-0.0932523	0.0562762	1.43553e-07	4.14316e-07	LS-high
T cells	ETS2	TF_activity	-1.2389	-0.907706	1.48548e-20	1.14349e-19	LS-high	-1.04045	-0.891342	0.00874226	0.0135899	LS-high
T cells	ETV4	TF_activity	-0.344226	-0.0169485	5.46729e-13	2.43932e-12	LS-high	-0.681179	-0.443267	4.08553e-05	8.82579e-05	LS-high
T cells	FLI1	TF_activity	-0.0986182	0.833038	6.41064e-68	3.5255e-66	LS-high	-0.501552	-0.0202189	8.42963e-11	3.54492e-10	LS-high
T cells	FOSL2	TF_activity	-0.581857	-0.487765	0.0258351	0.0391083	LS-high	-0.189279	-0.0963523	1.27399e-18	1.19017e-17	LS-high
T cells	FOXA1	TF_activity	-0.745512	-0.118652	3.53429e-88	3.883e-86	LS-high	0.415026	0.893206	5.47595e-23	7.48933e-22	LS-high
T cells	FOXA2	TF_activity	-0.401603	-0.149314	1.05424e-12	4.5e-12	LS-high	-0.0295998	0.112476	2.15681e-36	3.5424e-34	LS-high
T cells	FOXO3	TF_activity	-3.70581	-3.88803	0.000137677	0.000300884	RP-high	-3.26837	-3.4424	0.0280211	0.0391104	RP-high
T cells	FOXO4	TF_activity	-2.47577	-2.73842	2.50735e-08	7.59908e-08	RP-high	-1.98297	-2.38064	0.000373389	0.000695861	RP-high
T cells	GATA2	TF_activity	-0.335816	-0.0647903	1.76459e-13	8.18028e-13	LS-high	0.497897	0.614212	0.0210901	0.0306087	LS-high
T cells	HNF1A	TF_activity	1.81265	2.01228	6.12619e-09	2.06418e-08	LS-high	2.25021	2.58484	1.30507e-33	1.43227e-31	LS-high
T cells	HNF4A	TF_activity	0.868688	1.05149	5.56625e-12	2.26926e-11	LS-high	1.98998	2.4396	1.53676e-23	2.40533e-22	LS-high
T cells	HSF1	TF_activity	-2.05091	-0.108583	4.04047e-110	1.3332e-107	LS-high	-1.11189	0.165387	2.14669e-21	2.61185e-20	LS-high
T cells	KMT2A	TF_activity	1.84058	1.6935	9.69209e-11	3.63375e-10	RP-high	2.21683	2.18686	7.58272e-06	1.75087e-05	RP-high
T cells	MYC	TF_activity	-5.9674	-6.56608	5.57113e-17	3.28232e-16	RP-high	-4.96713	-5.45112	0.000639404	0.00115705	RP-high
T cells	NFKB2	TF_activity	0.762059	0.951765	0.00576624	0.00996262	LS-high	0.678676	1.02439	0.00613397	0.00971953	LS-high
T cells	NR5A1	TF_activity	0.636883	0.638037	0.000443742	0.000903919	LS-high	1.8616	1.99088	2.28399e-31	1.06834e-29	LS-high
T cells	PRDM14	TF_activity	2.05822	2.18399	0.000330363	0.000685659	LS-high	2.33063	2.73279	2.88141e-12	1.45329e-11	LS-high
T cells	SOX2	TF_activity	2.12792	2.17276	0.0315556	0.0471192	LS-high	1.19611	1.33959	7.04961e-31	2.8905e-29	LS-high
T cells	SP3	TF_activity	-0.283996	0.232371	1.98419e-44	4.356e-43	LS-high	1.1636	1.71741	1.13664e-17	1.01059e-16	LS-high
T cells	SREBF1	TF_activity	-0.956773	-0.785437	9.23941e-06	2.38219e-05	LS-high	-0.517611	-0.330671	1.96063e-07	5.54207e-07	LS-high
T cells	SRF	TF_activity	-0.397135	0.590181	1.20083e-68	7.92e-67	LS-high	0.383266	0.501158	0.0110278	0.0168237	LS-high
T cells	STAT1	TF_activity	-2.96552	-3.3619	5.3557e-16	2.76375e-15	RP-high	-1.67811	-1.93038	0.000100953	0.000204399	RP-high
T cells	STAT2	TF_activity	-4.2526	-4.75436	2.87972e-17	1.76e-16	RP-high	-3.57266	-4.15372	2.31966e-09	8.18237e-09	RP-high
T cells	STAT3	TF_activity	-1.37219	-1.71229	1.92117e-09	6.53196e-09	RP-high	-1.75318	-1.98565	0.0250826	0.0358215	RP-high
T cells	STAT4	TF_activity	-2.25624	-1.13418	6.91967e-52	2.076e-50	LS-high	-1.52348	-1.15541	0.000205306	0.000393803	LS-high
T cells	TP53	TF_activity	-1.81646	-2.1003	3.43289e-10	1.24385e-09	RP-high	-1.22957	-1.81737	3.69838e-14	2.4272e-13	RP-high
T cells	ZEB1	TF_activity	0.486507	0.20974	3.13093e-11	1.22964e-10	RP-high	-0.147854	-0.281285	0.00190202	0.00330085	RP-high
T cells	ZNF263	TF_activity	0.090418	-0.236346	1.6857e-25	1.74281e-24	RP-high	-1.07308	-1.64961	1.37465e-20	1.49787e-19	RP-high
Tumor cells	ATF1	TF_activity	0.243278	-0.125386	7.1e-09	3.07667e-08	RP-high	0.172977	-0.180806	1.07e-09	2.69826e-09	RP-high
Tumor cells	ATF2	TF_activity	-1.26367	-0.588677	4.82e-11	2.56336e-10	LS-high	-0.944133	-0.468912	1.01e-08	2.3432e-08	LS-high
Tumor cells	ATF4	TF_activity	-1.0002	-0.710153	0.000803432	0.00128769	LS-high	-1.42621	-0.610916	8.4e-16	4.872e-15	LS-high
Tumor cells	BACH1	TF_activity	-1.35318	-1.75013	1.92e-06	4.98522e-06	RP-high	-1.14653	-1.75728	9.94e-18	7.68693e-17	RP-high
Tumor cells	CEBPA	TF_activity	-0.695006	-0.078691	5e-18	7.3125e-17	LS-high	-0.473248	0.269154	2.9e-30	5.60667e-29	LS-high
Tumor cells	CEBPB	TF_activity	-0.613151	0.625192	1.32e-39	7.722e-38	LS-high	-0.581086	0.383624	2.19e-34	5.0808e-33	LS-high
Tumor cells	CEBPD	TF_activity	-0.0824582	0.164459	0.000325978	0.000537175	LS-high	0.0527276	0.247447	0.000902561	0.00141483	LS-high
Tumor cells	CREB1	TF_activity	-0.306289	0.273748	5.14e-16	5.76491e-15	LS-high	-0.254666	0.0798003	3.29e-07	6.93891e-07	LS-high
Tumor cells	E2F1	TF_activity	-0.635004	-0.919743	3.04e-06	7.41e-06	RP-high	0.181616	-0.143888	3.63e-09	8.7725e-09	RP-high
Tumor cells	E2F2	TF_activity	0.422347	0.103884	6.19e-06	1.44846e-05	RP-high	0.919815	0.635923	2.01e-06	4.02e-06	RP-high
Tumor cells	E2F3	TF_activity	-0.119434	-0.614422	9.15e-13	5.63447e-12	RP-high	0.255443	-0.200773	4.86e-15	2.25504e-14	RP-high
Tumor cells	E2F4	TF_activity	-3.11234	-3.52635	0.00108947	0.00165543	RP-high	-2.48094	-3.09806	3.14e-10	8.67238e-10	RP-high
Tumor cells	ELK1	TF_activity	-1.91618	-1.25558	4.59e-10	2.33491e-09	LS-high	-1.96384	-1.23857	9.03e-15	4.02877e-14	LS-high
Tumor cells	ERG	TF_activity	0.735208	1.04467	1.17e-13	8.55562e-13	LS-high	0.883285	1.26796	1.64e-21	1.72945e-20	LS-high
Tumor cells	ESR2	TF_activity	-0.767486	0.175663	7.97e-19	1.44579e-17	LS-high	-1.2111	-0.590778	1.8e-11	5.96571e-11	LS-high
Tumor cells	ETS2	TF_activity	0.140185	0.775267	8.49e-21	1.98666e-19	LS-high	0.0623633	0.651635	1.84e-23	2.668e-22	LS-high
Tumor cells	FLI1	TF_activity	0.427343	1.03666	1.46e-14	1.22014e-13	LS-high	0.1393	0.4566	3.68e-06	7.23525e-06	LS-high
Tumor cells	FOS	TF_activity	-0.125424	-0.434311	9.52e-06	2.142e-05	RP-high	-0.167721	-0.561972	6.1e-10	1.60818e-09	RP-high
Tumor cells	FOSL2	TF_activity	-0.309166	-0.0581495	1.67e-06	4.44068e-06	LS-high	-0.866261	-0.307173	5.03e-19	4.16771e-18	LS-high
Tumor cells	FOXL2	TF_activity	-0.548585	-0.0564488	9.68e-07	2.76234e-06	LS-high	-0.741642	0.153325	2.74e-19	2.44492e-18	LS-high
Tumor cells	FOXM1	TF_activity	0.403431	0.804036	6.16e-08	2.3249e-07	LS-high	0.564322	0.702	0.0211031	0.0287996	LS-high
Tumor cells	FOXO4	TF_activity	-1.3081	-0.945751	4.02e-07	1.27119e-06	LS-high	-1.39511	-1.10445	1.07e-05	2.00194e-05	LS-high
Tumor cells	GATA1	TF_activity	0.735997	0.948455	4.68e-05	8.69143e-05	LS-high	0.652129	0.82261	2.11e-05	3.82437e-05	LS-high
Tumor cells	HIF1A	TF_activity	-1.3724	-1.97871	2.64e-08	1.0296e-07	RP-high	-1.57343	-2.14742	9.01e-10	2.32258e-09	RP-high
Tumor cells	HNF1A	TF_activity	-0.3063	0.534148	4.8e-32	1.872e-30	LS-high	0.287542	1.18922	5.96e-47	3.4568e-45	LS-high
Tumor cells	HNF4A	TF_activity	-0.427066	0.387385	5.73e-31	1.67602e-29	LS-high	0.351621	1.22698	3.46e-44	1.33787e-42	LS-high
Tumor cells	HSF1	TF_activity	-1.22432	-0.222475	8.65e-19	1.44579e-17	LS-high	-0.974564	-0.595825	4.18e-05	7.13059e-05	LS-high
Tumor cells	IRF1	TF_activity	-0.516462	-0.0220594	3.35e-12	1.95975e-11	LS-high	-0.390732	-0.0476868	3.32e-11	1.01347e-10	LS-high
Tumor cells	IRF9	TF_activity	-0.6744	-0.503232	0.000253898	0.000428457	LS-high	-0.721709	-0.454015	8.32e-06	1.58216e-05	LS-high
Tumor cells	JUND	TF_activity	0.144357	0.379483	0.0006197	0.00100701	LS-high	-0.521645	-0.109027	3.25e-11	1.01347e-10	LS-high
Tumor cells	KLF4	TF_activity	-0.422657	-0.944536	2.58e-08	1.0296e-07	RP-high	-0.207167	-0.813875	1.47e-16	8.97474e-16	RP-high
Tumor cells	KMT2A	TF_activity	1.46912	1.58397	2.01e-07	6.91676e-07	LS-high	1.59477	1.71607	6.89e-08	1.48007e-07	LS-high
Tumor cells	LEF1	TF_activity	-0.453402	-0.697008	0.00833394	0.0118911	RP-high	-0.462076	-0.893014	9.81e-09	2.32237e-08	RP-high
Tumor cells	MITF	TF_activity	0.177907	0.598566	4.34e-13	2.821e-12	LS-high	0.100217	0.47014	6.53e-13	2.36713e-12	LS-high
Tumor cells	MYC	TF_activity	-3.22973	-4.00093	3.71e-06	8.85857e-06	RP-high	-2.99368	-3.86334	9.21e-11	2.60576e-10	RP-high
Tumor cells	MYCN	TF_activity	-0.445211	-0.794542	1.96e-06	4.98522e-06	RP-high	-0.190945	-0.681046	5.02e-13	1.87845e-12	RP-high
Tumor cells	NFATC2	TF_activity	1.42691	1.55488	2.36e-07	7.7675e-07	LS-high	0.998779	1.1948	4.13e-15	2.08296e-14	LS-high
Tumor cells	NFIC	TF_activity	-1.75315	-1.20406	6.21e-15	6.05475e-14	LS-high	-1.43609	-0.959616	1.95e-15	1.02818e-14	LS-high
Tumor cells	NFKB2	TF_activity	-0.00241669	0.422314	2.8e-09	1.3104e-08	LS-high	0.270344	0.852098	4.17e-22	5.37467e-21	LS-high
Tumor cells	NR2F2	TF_activity	1.57268	1.85642	1.57e-14	1.2246e-13	LS-high	0.891992	1.13986	9.98e-20	9.64733e-19	LS-high
Tumor cells	NR5A1	TF_activity	0.651378	0.658717	7.88e-07	2.3049e-06	LS-high	0.910994	0.964271	4.19e-11	1.24626e-10	LS-high
Tumor cells	PAX8	TF_activity	1.59919	1.76498	2.91e-11	1.62129e-10	LS-high	1.1442	1.32992	5.87e-22	6.8092e-21	LS-high
Tumor cells	PGR	TF_activity	-0.190902	0.0817487	6.94e-05	0.000126872	LS-high	-0.385551	-0.249954	0.0190164	0.0262607	LS-high
Tumor cells	POU2F1	TF_activity	0.218297	0.546419	9.33e-10	4.54838e-09	LS-high	0.285363	0.720082	8.39e-17	5.40689e-16	LS-high
Tumor cells	POU2F2	TF_activity	0.0702169	1.13065	1.2e-56	1.404e-54	LS-high	0.115446	1.22857	1.94e-74	2.2504e-72	LS-high
Tumor cells	PPARA	TF_activity	0.453968	0.706915	0.00010029	0.000175133	LS-high	0.532457	0.728274	8.33e-05	0.00013804	LS-high
Tumor cells	PPARG	TF_activity	0.3082	0.600266	3.15e-05	6.0418e-05	LS-high	0.00200635	0.401025	2.49e-11	8.02333e-11	LS-high
Tumor cells	RARA	TF_activity	-1.07286	-1.38166	1.58e-05	3.30107e-05	RP-high	-0.756258	-1.13117	1.2e-09	2.9617e-09	RP-high
Tumor cells	REL	TF_activity	-0.577489	-0.305133	3.71e-05	7.00113e-05	LS-high	-1.20929	-0.965415	2.78e-05	4.88606e-05	LS-high
Tumor cells	RELA	TF_activity	-0.505917	-1.0276	1.45e-06	3.94535e-06	RP-high	-0.650475	-0.992712	0.000225291	0.000357997	RP-high
Tumor cells	RELB	TF_activity	-0.097541	-0.357201	1.2e-05	2.64906e-05	RP-high	0.212029	-0.187875	4.46e-15	2.15567e-14	RP-high
Tumor cells	RUNX3	TF_activity	0.765965	0.968275	2.24e-06	5.57617e-06	LS-high	0.936457	1.15527	2.32e-13	9.28e-13	LS-high
Tumor cells	SMAD3	TF_activity	-0.764038	-0.559092	0.00784696	0.0113345	LS-high	-0.625452	-0.451767	0.00186493	0.00284648	LS-high
Tumor cells	SOX10	TF_activity	0.573938	0.746408	1.29e-05	2.795e-05	LS-high	0.542728	0.577012	0.0189086	0.0262607	LS-high
Tumor cells	SP1	TF_activity	-2.05155	-2.2517	0.0163492	0.0225042	RP-high	-1.77678	-2.08362	1.91e-05	3.51683e-05	RP-high
Tumor cells	SPI1	TF_activity	1.25517	1.47266	9.19e-05	0.000162914	LS-high	1.84785	2.20447	4.16e-12	1.4623e-11	LS-high
Tumor cells	SREBF1	TF_activity	-1.15854	-1.6859	7.81e-06	1.79171e-05	RP-high	-1.13562	-1.77073	3.28e-10	8.84837e-10	RP-high
Tumor cells	SREBF2	TF_activity	-1.20838	-1.76641	2.39e-07	7.7675e-07	RP-high	-0.984463	-1.58853	8.57e-12	2.92388e-11	RP-high
Tumor cells	SRF	TF_activity	0.0156975	0.700884	1.11e-16	1.443e-15	LS-high	-0.139686	0.359986	4.63e-13	1.79027e-12	LS-high
Tumor cells	STAT1	TF_activity	-0.145678	0.292451	4.87e-09	2.1915e-08	LS-high	-0.269196	0.3112	2.43e-17	1.76175e-16	LS-high
Tumor cells	STAT3	TF_activity	-1.52348	-1.00107	7.34e-08	2.68369e-07	LS-high	-1.72105	-1.08115	3.76e-14	1.55771e-13	LS-high
Tumor cells	STAT4	TF_activity	0.724366	0.233916	5.42e-16	5.76491e-15	RP-high	0.156852	-0.230448	5.54e-08	1.21253e-07	RP-high
Tumor cells	TCF7L2	TF_activity	-0.345154	-0.631513	0.000192642	0.000331458	RP-high	-0.0795766	-0.648308	1.1e-15	6.07619e-15	RP-high
Tumor cells	TFAP2A	TF_activity	-0.820559	-1.17487	2.9e-05	5.75085e-05	RP-high	-1.21101	-1.80499	5.45e-17	3.71882e-16	RP-high
Tumor cells	TFDP1	TF_activity	-0.181126	-0.722944	3.09e-13	2.12665e-12	RP-high	0.18243	-0.29471	3.19e-14	1.37052e-13	RP-high
Tumor cells	USF1	TF_activity	-0.685554	-1.01451	5.24e-07	1.572e-06	RP-high	-0.4751	-0.705294	2.24e-05	3.99754e-05	RP-high
Tumor cells	VDR	TF_activity	-0.691891	-1.33383	1.18e-14	1.062e-13	RP-high	-0.104096	-0.995044	2.6e-35	7.54e-34	RP-high
Tumor cells	WT1	TF_activity	-0.427585	-0.158227	1.73e-05	3.48983e-05	LS-high	-0.232245	0.00529029	5.34e-07	1.10614e-06	LS-high
Tumor cells	ZEB1	TF_activity	1.20278	1.83402	1.17e-07	4.14818e-07	LS-high	0.844818	1.96638	1.15e-28	1.90571e-27	LS-high

## Sheet: TableS6
Table S6: Ligand-receptor interactions specific to RP-like tumour cells.
Unique_Interaction_ID	Sender cell	Receiver cell	Ligand	Receptor	Additional receptor	Status
tumour_B_CXCL11_ACKR3	tumour	B	CXCL11	ACKR3	-	Specific to RP-like tumours
tumour_B_CXCL12_ACKR3	tumour	B	CXCL12	ACKR3	-	Specific to RP-like tumours
tumour_B_MIF_ACKR3	tumour	B	MIF	ACKR3	-	Specific to RP-like tumours
tumour_B_TGFB2_ACVR1_TGFbR	tumour	B	TGFB2	ACVR1	TGFbR	Specific to RP-like tumours
tumour_B_TGFB3_ACVR1_TGFbR	tumour	B	TGFB3	ACVR1	TGFbR	Specific to RP-like tumours
tumour_B_Activin AB_ACVR1B_ACVR2A	tumour	B	Activin AB	ACVR1B	ACVR2A	Specific to RP-like tumours
tumour_B_INHBA_ACVR1B_ACVR2A	tumour	B	INHBA	ACVR1B	ACVR2A	Specific to RP-like tumours
tumour_B_INHBB_ACVR1B_ACVR2A	tumour	B	INHBB	ACVR1B	ACVR2A	Specific to RP-like tumours
tumour_B_INHBE_ACVR1B_ACVR2A	tumour	B	INHBE	ACVR1B	ACVR2A	Specific to RP-like tumours
tumour_B_Activin AB_ACVR1B_ACVR2B	tumour	B	Activin AB	ACVR1B	ACVR2B	Specific to RP-like tumours
tumour_B_INHBA_ACVR1B_ACVR2B	tumour	B	INHBA	ACVR1B	ACVR2B	Specific to RP-like tumours
tumour_B_INHBB_ACVR1B_ACVR2B	tumour	B	INHBB	ACVR1B	ACVR2B	Specific to RP-like tumours
tumour_B_INHBE_ACVR1B_ACVR2B	tumour	B	INHBE	ACVR1B	ACVR2B	Specific to RP-like tumours
tumour_B_TGFB2_ACVR1B_TGFbR2	tumour	B	TGFB2	ACVR1B	TGFbR2	Specific to RP-like tumours
tumour_B_TGFB3_ACVR1B_TGFbR2	tumour	B	TGFB3	ACVR1B	TGFbR2	Specific to RP-like tumours
tumour_B_Activin AB_ACVR1C_ACVR2A	tumour	B	Activin AB	ACVR1C	ACVR2A	Specific to RP-like tumours
tumour_B_INHBB_ACVR1C_ACVR2A	tumour	B	INHBB	ACVR1C	ACVR2A	Specific to RP-like tumours
tumour_B_INHBE_ACVR1C_ACVR2A	tumour	B	INHBE	ACVR1C	ACVR2A	Specific to RP-like tumours
tumour_B_Activin AB_ACVR1C_ACVR2B	tumour	B	Activin AB	ACVR1C	ACVR2B	Specific to RP-like tumours
tumour_B_INHBB_ACVR1C_ACVR2B	tumour	B	INHBB	ACVR1C	ACVR2B	Specific to RP-like tumours
tumour_B_INHBE_ACVR1C_ACVR2B	tumour	B	INHBE	ACVR1C	ACVR2B	Specific to RP-like tumours
tumour_B_TGFB2_ACVR1C_TGFbR2	tumour	B	TGFB2	ACVR1C	TGFbR2	Specific to RP-like tumours
tumour_B_TGFB3_ACVR1C_TGFbR2	tumour	B	TGFB3	ACVR1C	TGFbR2	Specific to RP-like tumours
tumour_B_Inhibin A_ACVR2A	tumour	B	Inhibin A	ACVR2A	-	Specific to RP-like tumours
tumour_B_Inhibin B_ACVR2B	tumour	B	Inhibin B	ACVR2B	-	Specific to RP-like tumours
tumour_B_ENTPD1_ADORA1	tumour	B	ENTPD1	ADORA1	-	Specific to RP-like tumours
tumour_B_ENTPD1_ADORA2B	tumour	B	ENTPD1	ADORA2B	-	Specific to RP-like tumours
tumour_B_AGT_AGTR1	tumour	B	AGT	AGTR1	-	Specific to RP-like tumours
tumour_B_CD6_ALCAM	tumour	B	CD6	ALCAM	-	Specific to RP-like tumours
tumour_B_AMH_AMHR2_ACVR1	tumour	B	AMH	AMHR2	ACVR1	Specific to RP-like tumours
tumour_B_AMH_AMHR2_BMPR1A	tumour	B	AMH	AMHR2	BMPR1A	Specific to RP-like tumours
tumour_B_PROS1_AXL	tumour	B	PROS1	AXL	-	Specific to RP-like tumours
tumour_B_KNG1_BDKRB1	tumour	B	KNG1	BDKRB1	-	Specific to RP-like tumours
tumour_B_KNG1_BDKRB2	tumour	B	KNG1	BDKRB2	-	Specific to RP-like tumours
tumour_B_C3_C3AR1	tumour	B	C3	C3AR1	-	Specific to RP-like tumours
tumour_B_C5_C5AR1	tumour	B	C5	C5AR1	-	Specific to RP-like tumours
tumour_B_CADM1_CADM1	tumour	B	CADM1	CADM1	-	Specific to RP-like tumours
tumour_B_ADM_CALCRL	tumour	B	ADM	CALCRL	-	Specific to RP-like tumours
tumour_B_CCL13_CCR1	tumour	B	CCL13	CCR1	-	Specific to RP-like tumours
tumour_B_CCL15_CCR1	tumour	B	CCL15	CCR1	-	Specific to RP-like tumours
tumour_B_CCL23_CCR1	tumour	B	CCL23	CCR1	-	Specific to RP-like tumours
tumour_B_CCL3_CCR1	tumour	B	CCL3	CCR1	-	Specific to RP-like tumours
tumour_B_CCL3L3_CCR1	tumour	B	CCL3L3	CCR1	-	Specific to RP-like tumours
tumour_B_CCL8_CCR1	tumour	B	CCL8	CCR1	-	Specific to RP-like tumours
tumour_B_CCL28_CCR10	tumour	B	CCL28	CCR10	-	Specific to RP-like tumours
tumour_B_CCL2_CCR2	tumour	B	CCL2	CCR2	-	Specific to RP-like tumours
tumour_B_CCL8_CCR2	tumour	B	CCL8	CCR2	-	Specific to RP-like tumours
tumour_B_CCL17_CCR4	tumour	B	CCL17	CCR4	-	Specific to RP-like tumours
tumour_B_CCL22_CCR4	tumour	B	CCL22	CCR4	-	Specific to RP-like tumours
tumour_B_CCL3_CCR5	tumour	B	CCL3	CCR5	-	Specific to RP-like tumours
tumour_B_CCL4_CCR5	tumour	B	CCL4	CCR5	-	Specific to RP-like tumours
tumour_B_CCL20_CCR6	tumour	B	CCL20	CCR6	-	Specific to RP-like tumours
tumour_B_PVR_CD226	tumour	B	PVR	CD226	-	Specific to RP-like tumours
tumour_B_CD70_CD27	tumour	B	CD70	CD27	-	Specific to RP-like tumours
tumour_B_CD80_CD274	tumour	B	CD80	CD274	-	Specific to RP-like tumours
tumour_B_CD80_CD28	tumour	B	CD80	CD28	-	Specific to RP-like tumours
tumour_B_CD86_CD28	tumour	B	CD86	CD28	-	Specific to RP-like tumours
tumour_B_ICOSLG_CD28	tumour	B	ICOSLG	CD28	-	Specific to RP-like tumours
tumour_B_COMP_CD36	tumour	B	COMP	CD36	-	Specific to RP-like tumours
tumour_B_THBS1_CD36	tumour	B	THBS1	CD36	-	Specific to RP-like tumours
tumour_B_THBS2_CD36	tumour	B	THBS2	CD36	-	Specific to RP-like tumours
tumour_B_THBS3_CD36	tumour	B	THBS3	CD36	-	Specific to RP-like tumours
tumour_B_IL16_CD4	tumour	B	IL16	CD4	-	Specific to RP-like tumours
tumour_B_CD40LG_CD40	tumour	B	CD40LG	CD40	-	Specific to RP-like tumours
tumour_B_ALCAM_CD6	tumour	B	ALCAM	CD6	-	Specific to RP-like tumours
tumour_B_SEMA4D_CD72	tumour	B	SEMA4D	CD72	-	Specific to RP-like tumours
tumour_B_MIF_CD74_CXCR2	tumour	B	MIF	CD74	CXCR2	Specific to RP-like tumours
tumour_B_MIF_CD74_CXCR4	tumour	B	MIF	CD74	CXCR4	Specific to RP-like tumours
tumour_B_CDH1_CDH1	tumour	B	CDH1	CDH1	-	Specific to RP-like tumours
tumour_B_ANGPTL4_CDH11	tumour	B	ANGPTL4	CDH11	-	Specific to RP-like tumours
tumour_B_CDH2_CDH2	tumour	B	CDH2	CDH2	-	Specific to RP-like tumours
tumour_B_CD209_CEACAM1	tumour	B	CD209	CEACAM1	-	Specific to RP-like tumours
tumour_B_CLDN11_CLDN11	tumour	B	CLDN11	CLDN11	-	Specific to RP-like tumours
tumour_B_RARRES2_CMKLR1	tumour	B	RARRES2	CMKLR1	-	Specific to RP-like tumours
tumour_B_CLCF1_CNTFR_LIFR	tumour	B	CLCF1	CNTFR	LIFR	Specific to RP-like tumours
tumour_B_CSF1_CSF1R	tumour	B	CSF1	CSF1R	-	Specific to RP-like tumours
tumour_B_IL34_CSF1R	tumour	B	IL34	CSF1R	-	Specific to RP-like tumours
tumour_B_CD80_CTLA4	tumour	B	CD80	CTLA4	-	Specific to RP-like tumours
tumour_B_CD86_CTLA4	tumour	B	CD86	CTLA4	-	Specific to RP-like tumours
tumour_B_ICOSLG_CTLA4	tumour	B	ICOSLG	CTLA4	-	Specific to RP-like tumours
tumour_B_CX3CL1_CX3CR1	tumour	B	CX3CL1	CX3CR1	-	Specific to RP-like tumours
tumour_B_CXCL1_CXCR2	tumour	B	CXCL1	CXCR2	-	Specific to RP-like tumours
tumour_B_CXCL2_CXCR2	tumour	B	CXCL2	CXCR2	-	Specific to RP-like tumours
tumour_B_CXCL3_CXCR2	tumour	B	CXCL3	CXCR2	-	Specific to RP-like tumours
tumour_B_CXCL5_CXCR2	tumour	B	CXCL5	CXCR2	-	Specific to RP-like tumours
tumour_B_CXCL6_CXCR2	tumour	B	CXCL6	CXCR2	-	Specific to RP-like tumours
tumour_B_CXCL8_CXCR2	tumour	B	CXCL8	CXCR2	-	Specific to RP-like tumours
tumour_B_CXCL10_CXCR3	tumour	B	CXCL10	CXCR3	-	Specific to RP-like tumours
tumour_B_CXCL11_CXCR3	tumour	B	CXCL11	CXCR3	-	Specific to RP-like tumours
tumour_B_CXCL13_CXCR3	tumour	B	CXCL13	CXCR3	-	Specific to RP-like tumours
tumour_B_CXCL9_CXCR3	tumour	B	CXCL9	CXCR3	-	Specific to RP-like tumours
tumour_B_PF4_CXCR3	tumour	B	PF4	CXCR3	-	Specific to RP-like tumours
tumour_B_PF4V1_CXCR3	tumour	B	PF4V1	CXCR3	-	Specific to RP-like tumours
tumour_B_CXCL13_CXCR5	tumour	B	CXCL13	CXCR5	-	Specific to RP-like tumours
tumour_B_CXCL16_CXCR6	tumour	B	CXCL16	CXCR6	-	Specific to RP-like tumours
tumour_B_AGRN_DAG1	tumour	B	AGRN	DAG1	-	Specific to RP-like tumours
tumour_B_HSPG2_DAG1	tumour	B	HSPG2	DAG1	-	Specific to RP-like tumours
tumour_B_LAMA2_DAG1	tumour	B	LAMA2	DAG1	-	Specific to RP-like tumours
tumour_B_LAMA3_DAG1	tumour	B	LAMA3	DAG1	-	Specific to RP-like tumours
tumour_B_LAMA4_DAG1	tumour	B	LAMA4	DAG1	-	Specific to RP-like tumours
tumour_B_LAMA5_DAG1	tumour	B	LAMA5	DAG1	-	Specific to RP-like tumours
tumour_B_LAMB1_DAG1	tumour	B	LAMB1	DAG1	-	Specific to RP-like tumours
tumour_B_LAMB2_DAG1	tumour	B	LAMB2	DAG1	-	Specific to RP-like tumours
tumour_B_LAMB3_DAG1	tumour	B	LAMB3	DAG1	-	Specific to RP-like tumours
tumour_B_LAMC1_DAG1	tumour	B	LAMC1	DAG1	-	Specific to RP-like tumours
tumour_B_LAMC2_DAG1	tumour	B	LAMC2	DAG1	-	Specific to RP-like tumours
tumour_B_LAMC3_DAG1	tumour	B	LAMC3	DAG1	-	Specific to RP-like tumours
tumour_B_DSC2_DSG2	tumour	B	DSC2	DSG2	-	Specific to RP-like tumours
tumour_B_EDA_EDA2R	tumour	B	EDA	EDA2R	-	Specific to RP-like tumours
tumour_B_EDN1_EDNRA	tumour	B	EDN1	EDNRA	-	Specific to RP-like tumours
tumour_B_EDN1_EDNRB	tumour	B	EDN1	EDNRB	-	Specific to RP-like tumours
tumour_B_BTC_EGFR_ERBB2	tumour	B	BTC	EGFR	ERBB2	Specific to RP-like tumours
tumour_B_EGF_EGFR_ERBB2	tumour	B	EGF	EGFR	ERBB2	Specific to RP-like tumours
tumour_B_EREG_EGFR_ERBB2	tumour	B	EREG	EGFR	ERBB2	Specific to RP-like tumours
tumour_B_HBEGF_EGFR_ERBB2	tumour	B	HBEGF	EGFR	ERBB2	Specific to RP-like tumours
tumour_B_TGFA_EGFR_ERBB2	tumour	B	TGFA	EGFR	ERBB2	Specific to RP-like tumours
tumour_B_BTC_EGFR	tumour	B	BTC	EGFR	-	Specific to RP-like tumours
tumour_B_EGF_EGFR	tumour	B	EGF	EGFR	-	Specific to RP-like tumours
tumour_B_EREG_EGFR	tumour	B	EREG	EGFR	-	Specific to RP-like tumours
tumour_B_HBEGF_EGFR	tumour	B	HBEGF	EGFR	-	Specific to RP-like tumours
tumour_B_TGFA_EGFR	tumour	B	TGFA	EGFR	-	Specific to RP-like tumours
tumour_B_EFNA1_EPHA1	tumour	B	EFNA1	EPHA1	-	Specific to RP-like tumours
tumour_B_EFNA3_EPHA1	tumour	B	EFNA3	EPHA1	-	Specific to RP-like tumours
tumour_B_EFNA4_EPHA1	tumour	B	EFNA4	EPHA1	-	Specific to RP-like tumours
tumour_B_EFNA5_EPHA1	tumour	B	EFNA5	EPHA1	-	Specific to RP-like tumours
tumour_B_EFNA1_EPHA2	tumour	B	EFNA1	EPHA2	-	Specific to RP-like tumours
tumour_B_EFNA3_EPHA2	tumour	B	EFNA3	EPHA2	-	Specific to RP-like tumours
tumour_B_EFNA4_EPHA2	tumour	B	EFNA4	EPHA2	-	Specific to RP-like tumours
tumour_B_EFNA5_EPHA2	tumour	B	EFNA5	EPHA2	-	Specific to RP-like tumours
tumour_B_EFNA1_EPHA3	tumour	B	EFNA1	EPHA3	-	Specific to RP-like tumours
tumour_B_EFNA3_EPHA3	tumour	B	EFNA3	EPHA3	-	Specific to RP-like tumours
tumour_B_EFNA4_EPHA3	tumour	B	EFNA4	EPHA3	-	Specific to RP-like tumours
tumour_B_EFNA5_EPHA3	tumour	B	EFNA5	EPHA3	-	Specific to RP-like tumours
tumour_B_EFNA1_EPHA4	tumour	B	EFNA1	EPHA4	-	Specific to RP-like tumours
tumour_B_EFNA3_EPHA4	tumour	B	EFNA3	EPHA4	-	Specific to RP-like tumours
tumour_B_EFNA4_EPHA4	tumour	B	EFNA4	EPHA4	-	Specific to RP-like tumours
tumour_B_EFNA5_EPHA4	tumour	B	EFNA5	EPHA4	-	Specific to RP-like tumours
tumour_B_EFNB1_EPHA4	tumour	B	EFNB1	EPHA4	-	Specific to RP-like tumours
tumour_B_EFNB2_EPHA4	tumour	B	EFNB2	EPHA4	-	Specific to RP-like tumours
tumour_B_EFNA5_EPHB2	tumour	B	EFNA5	EPHB2	-	Specific to RP-like tumours
tumour_B_EFNB1_EPHB2	tumour	B	EFNB1	EPHB2	-	Specific to RP-like tumours
tumour_B_EFNB2_EPHB2	tumour	B	EFNB2	EPHB2	-	Specific to RP-like tumours
tumour_B_EFNB1_EPHB3	tumour	B	EFNB1	EPHB3	-	Specific to RP-like tumours
tumour_B_EFNB2_EPHB3	tumour	B	EFNB2	EPHB3	-	Specific to RP-like tumours
tumour_B_EFNB1_EPHB4	tumour	B	EFNB1	EPHB4	-	Specific to RP-like tumours
tumour_B_EFNB2_EPHB4	tumour	B	EFNB2	EPHB4	-	Specific to RP-like tumours
tumour_B_NRG1_ERBB2_ERBB3	tumour	B	NRG1	ERBB2	ERBB3	Specific to RP-like tumours
tumour_B_NRG1_ERBB3	tumour	B	NRG1	ERBB3	-	Specific to RP-like tumours
tumour_B_ESAM_ESAM	tumour	B	ESAM	ESAM	-	Specific to RP-like tumours
tumour_B_F11R_F11R	tumour	B	F11R	F11R	-	Specific to RP-like tumours
tumour_B_JAM3_F11R	tumour	B	JAM3	F11R	-	Specific to RP-like tumours
tumour_B_F2_F2R	tumour	B	F2	F2R	-	Specific to RP-like tumours
tumour_B_GZMA_F2R	tumour	B	GZMA	F2R	-	Specific to RP-like tumours
tumour_B_PRSS3_F2R	tumour	B	PRSS3	F2R	-	Specific to RP-like tumours
tumour_B_F2_F2RL1	tumour	B	F2	F2RL1	-	Specific to RP-like tumours
tumour_B_GZMA_F2RL1	tumour	B	GZMA	F2RL1	-	Specific to RP-like tumours
tumour_B_PRSS3_F2RL1	tumour	B	PRSS3	F2RL1	-	Specific to RP-like tumours
tumour_B_FASLG_FAS	tumour	B	FASLG	FAS	-	Specific to RP-like tumours
tumour_B_FGF1_FGFR1	tumour	B	FGF1	FGFR1	-	Specific to RP-like tumours
tumour_B_FGF18_FGFR1	tumour	B	FGF18	FGFR1	-	Specific to RP-like tumours
tumour_B_FGF7_FGFR1	tumour	B	FGF7	FGFR1	-	Specific to RP-like tumours
tumour_B_FGF1_FGFR2	tumour	B	FGF1	FGFR2	-	Specific to RP-like tumours
tumour_B_FGF18_FGFR2	tumour	B	FGF18	FGFR2	-	Specific to RP-like tumours
tumour_B_FGF7_FGFR2	tumour	B	FGF7	FGFR2	-	Specific to RP-like tumours
tumour_B_FGF1_FGFR3	tumour	B	FGF1	FGFR3	-	Specific to RP-like tumours
tumour_B_FGF18_FGFR3	tumour	B	FGF18	FGFR3	-	Specific to RP-like tumours
tumour_B_FGF1_FGFR4	tumour	B	FGF1	FGFR4	-	Specific to RP-like tumours
tumour_B_FGF18_FGFR4	tumour	B	FGF18	FGFR4	-	Specific to RP-like tumours
tumour_B_VEGFA_FLT1_KDR	tumour	B	VEGFA	FLT1	KDR	Specific to RP-like tumours
tumour_B_PGF_FLT1	tumour	B	PGF	FLT1	-	Specific to RP-like tumours
tumour_B_VEGFA_FLT1	tumour	B	VEGFA	FLT1	-	Specific to RP-like tumours
tumour_B_VEGFB_FLT1	tumour	B	VEGFB	FLT1	-	Specific to RP-like tumours
tumour_B_FLT3LG_FLT3	tumour	B	FLT3LG	FLT3	-	Specific to RP-like tumours
tumour_B_SAA1_FPR2	tumour	B	SAA1	FPR2	-	Specific to RP-like tumours
tumour_B_WNT11_FZD1	tumour	B	WNT11	FZD1	-	Specific to RP-like tumours
tumour_B_WNT5A_FZD1	tumour	B	WNT5A	FZD1	-	Specific to RP-like tumours
tumour_B_WNT11_FZD2	tumour	B	WNT11	FZD2	-	Specific to RP-like tumours
tumour_B_WNT5A_FZD2	tumour	B	WNT5A	FZD2	-	Specific to RP-like tumours
tumour_B_WNT11_FZD5	tumour	B	WNT11	FZD5	-	Specific to RP-like tumours
tumour_B_WNT5A_FZD5	tumour	B	WNT5A	FZD5	-	Specific to RP-like tumours
tumour_B_WNT11_FZD6	tumour	B	WNT11	FZD6	-	Specific to RP-like tumours
tumour_B_WNT5A_FZD6	tumour	B	WNT5A	FZD6	-	Specific to RP-like tumours
tumour_B_WNT11_FZD8	tumour	B	WNT11	FZD8	-	Specific to RP-like tumours
tumour_B_WNT5A_FZD8	tumour	B	WNT5A	FZD8	-	Specific to RP-like tumours
tumour_B_GIP_GIPR	tumour	B	GIP	GIPR	-	Specific to RP-like tumours
tumour_B_GUCA2B_GUCY2C	tumour	B	GUCA2B	GUCY2C	-	Specific to RP-like tumours
tumour_B_LGALS9_HAVCR2	tumour	B	LGALS9	HAVCR2	-	Specific to RP-like tumours
tumour_B_ICOSLG_ICOS	tumour	B	ICOSLG	ICOS	-	Specific to RP-like tumours
tumour_B_IL10_IL10RA_IL10RB	tumour	B	IL10	IL10RA	IL10RB	Specific to RP-like tumours
tumour_B_IL11_IL11R complex	tumour	B	IL11	IL11R complex	-	Specific to RP-like tumours
tumour_B_IL18_IL18R1_IL18RAP	tumour	B	IL18	IL18R1	IL18RAP	Specific to RP-like tumours
tumour_B_IL1A_IL1R1_IL1RAP	tumour	B	IL1A	IL1R1	IL1RAP	Specific to RP-like tumours
tumour_B_IL1B_IL1R1_IL1RAP	tumour	B	IL1B	IL1R1	IL1RAP	Specific to RP-like tumours
tumour_B_IL1A_IL1R2	tumour	B	IL1A	IL1R2	-	Specific to RP-like tumours
tumour_B_IL1B_IL1R2	tumour	B	IL1B	IL1R2	-	Specific to RP-like tumours
tumour_B_IL33_IL1RL1_IL1RAP	tumour	B	IL33	IL1RL1	IL1RAP	Specific to RP-like tumours
tumour_B_IL26_IL20RA_IL10RB	tumour	B	IL26	IL20RA	IL10RB	Specific to RP-like tumours
tumour_B_IL27 complex_IL27RA_IL6ST	tumour	B	IL27 complex	IL27RA	IL6ST	Specific to RP-like tumours
tumour_B_IL6_IL6R_IL6ST	tumour	B	IL6	IL6R	IL6ST	Specific to RP-like tumours
tumour_B_MDK_ITGA4_ITGB1	tumour	B	MDK	ITGA4	ITGB1	Specific to RP-like tumours
tumour_B_SPP1_ITGA4_ITGB1	tumour	B	SPP1	ITGA4	ITGB1	Specific to RP-like tumours
tumour_B_FN1_ITGA4_ITGB7	tumour	B	FN1	ITGA4	ITGB7	Specific to RP-like tumours
tumour_B_L1CAM_ITGA4_ITGB7	tumour	B	L1CAM	ITGA4	ITGB7	Specific to RP-like tumours
tumour_B_SPP1_ITGA5_ITGB1	tumour	B	SPP1	ITGA5	ITGB1	Specific to RP-like tumours
tumour_B_MDK_ITGA6_ITGB1	tumour	B	MDK	ITGA6	ITGB1	Specific to RP-like tumours
tumour_B_LAMA2_ITGA6_ITGB4	tumour	B	LAMA2	ITGA6	ITGB4	Specific to RP-like tumours
tumour_B_LAMA3_ITGA6_ITGB4	tumour	B	LAMA3	ITGA6	ITGB4	Specific to RP-like tumours
tumour_B_LAMA4_ITGA6_ITGB4	tumour	B	LAMA4	ITGA6	ITGB4	Specific to RP-like tumours
tumour_B_LAMA5_ITGA6_ITGB4	tumour	B	LAMA5	ITGA6	ITGB4	Specific to RP-like tumours
tumour_B_LAMB1_ITGA6_ITGB4	tumour	B	LAMB1	ITGA6	ITGB4	Specific to RP-like tumours
tumour_B_LAMB2_ITGA6_ITGB4	tumour	B	LAMB2	ITGA6	ITGB4	Specific to RP-like tumours
tumour_B_LAMB3_ITGA6_ITGB4	tumour	B	LAMB3	ITGA6	ITGB4	Specific to RP-like tumours
tumour_B_LAMC1_ITGA6_ITGB4	tumour	B	LAMC1	ITGA6	ITGB4	Specific to RP-like tumours
tumour_B_LAMC2_ITGA6_ITGB4	tumour	B	LAMC2	ITGA6	ITGB4	Specific to RP-like tumours
tumour_B_LAMC3_ITGA6_ITGB4	tumour	B	LAMC3	ITGA6	ITGB4	Specific to RP-like tumours
tumour_B_SPP1_ITGA8_ITGB1	tumour	B	SPP1	ITGA8	ITGB1	Specific to RP-like tumours
tumour_B_SPP1_ITGA9_ITGB1	tumour	B	SPP1	ITGA9	ITGB1	Specific to RP-like tumours
tumour_B_CDH1_ITGAE_ITGB7	tumour	B	CDH1	ITGAE	ITGB7	Specific to RP-like tumours
tumour_B_ICAM1_ITGAL	tumour	B	ICAM1	ITGAL	-	Specific to RP-like tumours
tumour_B_C3_ITGAM_ITGB2	tumour	B	C3	ITGAM	ITGB2	Specific to RP-like tumours
tumour_B_SPP1_ITGAV_ITGB1	tumour	B	SPP1	ITGAV	ITGB1	Specific to RP-like tumours
tumour_B_ANGPTL4_ITGAV_ITGB3	tumour	B	ANGPTL4	ITGAV	ITGB3	Specific to RP-like tumours
tumour_B_COMP_ITGAV_ITGB3	tumour	B	COMP	ITGAV	ITGB3	Specific to RP-like tumours
tumour_B_FCER2_ITGAV_ITGB3	tumour	B	FCER2	ITGAV	ITGB3	Specific to RP-like tumours
tumour_B_FN1_ITGAV_ITGB3	tumour	B	FN1	ITGAV	ITGB3	Specific to RP-like tumours
tumour_B_L1CAM_ITGAV_ITGB3	tumour	B	L1CAM	ITGAV	ITGB3	Specific to RP-like tumours
tumour_B_NRG1_ITGAV_ITGB3	tumour	B	NRG1	ITGAV	ITGB3	Specific to RP-like tumours
tumour_B_POSTN_ITGAV_ITGB3	tumour	B	POSTN	ITGAV	ITGB3	Specific to RP-like tumours
tumour_B_PTN_ITGAV_ITGB3	tumour	B	PTN	ITGAV	ITGB3	Specific to RP-like tumours
tumour_B_SPP1_ITGAV_ITGB3	tumour	B	SPP1	ITGAV	ITGB3	Specific to RP-like tumours
tumour_B_THBS1_ITGAV_ITGB3	tumour	B	THBS1	ITGAV	ITGB3	Specific to RP-like tumours
tumour_B_THBS2_ITGAV_ITGB3	tumour	B	THBS2	ITGAV	ITGB3	Specific to RP-like tumours
tumour_B_THBS3_ITGAV_ITGB3	tumour	B	THBS3	ITGAV	ITGB3	Specific to RP-like tumours
tumour_B_THY1_ITGAV_ITGB3	tumour	B	THY1	ITGAV	ITGB3	Specific to RP-like tumours
tumour_B_TNC_ITGAV_ITGB3	tumour	B	TNC	ITGAV	ITGB3	Specific to RP-like tumours
tumour_B_TNXB_ITGAV_ITGB3	tumour	B	TNXB	ITGAV	ITGB3	Specific to RP-like tumours
tumour_B_VTN_ITGAV_ITGB3	tumour	B	VTN	ITGAV	ITGB3	Specific to RP-like tumours
tumour_B_VWF_ITGAV_ITGB3	tumour	B	VWF	ITGAV	ITGB3	Specific to RP-like tumours
tumour_B_POSTN_ITGAV_ITGB5	tumour	B	POSTN	ITGAV	ITGB5	Specific to RP-like tumours
tumour_B_SPP1_ITGAV_ITGB5	tumour	B	SPP1	ITGAV	ITGB5	Specific to RP-like tumours
tumour_B_VTN_ITGAV_ITGB5	tumour	B	VTN	ITGAV	ITGB5	Specific to RP-like tumours
tumour_B_FN1_ITGAV_ITGB6	tumour	B	FN1	ITGAV	ITGB6	Specific to RP-like tumours
tumour_B_SPP1_ITGAV_ITGB6	tumour	B	SPP1	ITGAV	ITGB6	Specific to RP-like tumours
tumour_B_TNC_ITGAV_ITGB6	tumour	B	TNC	ITGAV	ITGB6	Specific to RP-like tumours
tumour_B_TNXB_ITGAV_ITGB6	tumour	B	TNXB	ITGAV	ITGB6	Specific to RP-like tumours
tumour_B_COL1A1_ITGAV_ITGB8	tumour	B	COL1A1	ITGAV	ITGB8	Specific to RP-like tumours
tumour_B_COL1A2_ITGAV_ITGB8	tumour	B	COL1A2	ITGAV	ITGB8	Specific to RP-like tumours
tumour_B_COL4A1_ITGAV_ITGB8	tumour	B	COL4A1	ITGAV	ITGB8	Specific to RP-like tumours
tumour_B_COL4A2_ITGAV_ITGB8	tumour	B	COL4A2	ITGAV	ITGB8	Specific to RP-like tumours
tumour_B_COL4A4_ITGAV_ITGB8	tumour	B	COL4A4	ITGAV	ITGB8	Specific to RP-like tumours
tumour_B_COL4A5_ITGAV_ITGB8	tumour	B	COL4A5	ITGAV	ITGB8	Specific to RP-like tumours
tumour_B_COL6A1_ITGAV_ITGB8	tumour	B	COL6A1	ITGAV	ITGB8	Specific to RP-like tumours
tumour_B_COL6A2_ITGAV_ITGB8	tumour	B	COL6A2	ITGAV	ITGB8	Specific to RP-like tumours
tumour_B_COL6A3_ITGAV_ITGB8	tumour	B	COL6A3	ITGAV	ITGB8	Specific to RP-like tumours
tumour_B_COL9A1_ITGAV_ITGB8	tumour	B	COL9A1	ITGAV	ITGB8	Specific to RP-like tumours
tumour_B_COL9A2_ITGAV_ITGB8	tumour	B	COL9A2	ITGAV	ITGB8	Specific to RP-like tumours
tumour_B_COL9A3_ITGAV_ITGB8	tumour	B	COL9A3	ITGAV	ITGB8	Specific to RP-like tumours
tumour_B_FN1_ITGAV_ITGB8	tumour	B	FN1	ITGAV	ITGB8	Specific to RP-like tumours
tumour_B_LAMA2_ITGAV_ITGB8	tumour	B	LAMA2	ITGAV	ITGB8	Specific to RP-like tumours
tumour_B_LAMA3_ITGAV_ITGB8	tumour	B	LAMA3	ITGAV	ITGB8	Specific to RP-like tumours
tumour_B_LAMA4_ITGAV_ITGB8	tumour	B	LAMA4	ITGAV	ITGB8	Specific to RP-like tumours
tumour_B_LAMA5_ITGAV_ITGB8	tumour	B	LAMA5	ITGAV	ITGB8	Specific to RP-like tumours
tumour_B_LAMB1_ITGAV_ITGB8	tumour	B	LAMB1	ITGAV	ITGB8	Specific to RP-like tumours
tumour_B_LAMB2_ITGAV_ITGB8	tumour	B	LAMB2	ITGAV	ITGB8	Specific to RP-like tumours
tumour_B_LAMB3_ITGAV_ITGB8	tumour	B	LAMB3	ITGAV	ITGB8	Specific to RP-like tumours
tumour_B_LAMC1_ITGAV_ITGB8	tumour	B	LAMC1	ITGAV	ITGB8	Specific to RP-like tumours
tumour_B_LAMC2_ITGAV_ITGB8	tumour	B	LAMC2	ITGAV	ITGB8	Specific to RP-like tumours
tumour_B_LAMC3_ITGAV_ITGB8	tumour	B	LAMC3	ITGAV	ITGB8	Specific to RP-like tumours
tumour_B_VTN_ITGAV_ITGB8	tumour	B	VTN	ITGAV	ITGB8	Specific to RP-like tumours
tumour_B_C3_ITGAX_ITGB2	tumour	B	C3	ITGAX	ITGB2	Specific to RP-like tumours
tumour_B_ITGA4_ITGB1_VCAM1	tumour	B	ITGA4	ITGB1	VCAM1	Specific to RP-like tumours
tumour_B_ITGA9_ITGB1_VCAM1	tumour	B	ITGA9	ITGB1	VCAM1	Specific to RP-like tumours
tumour_B_ITGA4_ITGB7_VCAM1	tumour	B	ITGA4	ITGB7	VCAM1	Specific to RP-like tumours
tumour_B_CD46_JAG1	tumour	B	CD46	JAG1	-	Specific to RP-like tumours
tumour_B_F11R_JAM3	tumour	B	F11R	JAM3	-	Specific to RP-like tumours
tumour_B_JAM3_JAM3	tumour	B	JAM3	JAM3	-	Specific to RP-like tumours
tumour_B_KISS1_KISS1R	tumour	B	KISS1	KISS1R	-	Specific to RP-like tumours
tumour_B_CLEC2B_KLRB1	tumour	B	CLEC2B	KLRB1	-	Specific to RP-like tumours
tumour_B_CDH1_KLRG1	tumour	B	CDH1	KLRG1	-	Specific to RP-like tumours
tumour_B_L1CAM_L1CAM	tumour	B	L1CAM	L1CAM	-	Specific to RP-like tumours
tumour_B_NCAM2_L1CAM	tumour	B	NCAM2	L1CAM	-	Specific to RP-like tumours
tumour_B_CTF1_LIFR_IL6ST	tumour	B	CTF1	LIFR	IL6ST	Specific to RP-like tumours
tumour_B_LIF_LIFR_IL6ST	tumour	B	LIF	LIFR	IL6ST	Specific to RP-like tumours
tumour_B_OSM_LIFR_IL6ST	tumour	B	OSM	LIFR	IL6ST	Specific to RP-like tumours
tumour_B_ANGPTL1_LILRB3	tumour	B	ANGPTL1	LILRB3	-	Specific to RP-like tumours
tumour_B_ANGPTL2_LILRB3	tumour	B	ANGPTL2	LILRB3	-	Specific to RP-like tumours
tumour_B_MDK_LRP1	tumour	B	MDK	LRP1	-	Specific to RP-like tumours
tumour_B_TNFSF14_LTBR	tumour	B	TNFSF14	LTBR	-	Specific to RP-like tumours
tumour_B_POMC_MC1R	tumour	B	POMC	MC1R	-	Specific to RP-like tumours
tumour_B_WNT5A_MCAM	tumour	B	WNT5A	MCAM	-	Specific to RP-like tumours
tumour_B_PMCH_MERTK	tumour	B	PMCH	MERTK	-	Specific to RP-like tumours
tumour_B_HGF_MET	tumour	B	HGF	MET	-	Specific to RP-like tumours
tumour_B_MPZL1_MPZL1	tumour	B	MPZL1	MPZL1	-	Specific to RP-like tumours
tumour_B_MDK_NCL	tumour	B	MDK	NCL	-	Specific to RP-like tumours
tumour_B_BAG6_NCR3	tumour	B	BAG6	NCR3	-	Specific to RP-like tumours
tumour_B_NEGR1_NEGR1	tumour	B	NEGR1	NEGR1	-	Specific to RP-like tumours
tumour_B_NGF_NGFR	tumour	B	NGF	NGFR	-	Specific to RP-like tumours
tumour_B_NRXN2_NLGN2	tumour	B	NRXN2	NLGN2	-	Specific to RP-like tumours
tumour_B_JAG1_NOTCH1	tumour	B	JAG1	NOTCH1	-	Specific to RP-like tumours
tumour_B_JAG2_NOTCH1	tumour	B	JAG2	NOTCH1	-	Specific to RP-like tumours
tumour_B_JAG1_NOTCH2	tumour	B	JAG1	NOTCH2	-	Specific to RP-like tumours
tumour_B_JAG2_NOTCH2	tumour	B	JAG2	NOTCH2	-	Specific to RP-like tumours
tumour_B_JAG1_NOTCH3	tumour	B	JAG1	NOTCH3	-	Specific to RP-like tumours
tumour_B_JAG2_NOTCH3	tumour	B	JAG2	NOTCH3	-	Specific to RP-like tumours
tumour_B_SEMA3C_NRP1_NRP2	tumour	B	SEMA3C	NRP1	NRP2	Specific to RP-like tumours
tumour_B_SEMA3A_NRP1_PLXNA1	tumour	B	SEMA3A	NRP1	PLXNA1	Specific to RP-like tumours
tumour_B_SEMA3B_NRP1_PLXNA1	tumour	B	SEMA3B	NRP1	PLXNA1	Specific to RP-like tumours
tumour_B_SEMA3C_NRP1_PLXNA1	tumour	B	SEMA3C	NRP1	PLXNA1	Specific to RP-like tumours
tumour_B_SEMA4A_NRP1_PLXNA1	tumour	B	SEMA4A	NRP1	PLXNA1	Specific to RP-like tumours
tumour_B_SEMA3A_NRP1_PLXNA2	tumour	B	SEMA3A	NRP1	PLXNA2	Specific to RP-like tumours
tumour_B_SEMA3B_NRP1_PLXNA2	tumour	B	SEMA3B	NRP1	PLXNA2	Specific to RP-like tumours
tumour_B_SEMA3C_NRP1_PLXNA2	tumour	B	SEMA3C	NRP1	PLXNA2	Specific to RP-like tumours
tumour_B_SEMA4A_NRP1_PLXNA2	tumour	B	SEMA4A	NRP1	PLXNA2	Specific to RP-like tumours
tumour_B_SEMA3A_NRP1_PLXNA3	tumour	B	SEMA3A	NRP1	PLXNA3	Specific to RP-like tumours
tumour_B_SEMA3B_NRP1_PLXNA3	tumour	B	SEMA3B	NRP1	PLXNA3	Specific to RP-like tumours
tumour_B_SEMA3C_NRP1_PLXNA3	tumour	B	SEMA3C	NRP1	PLXNA3	Specific to RP-like tumours
tumour_B_SEMA4A_NRP1_PLXNA3	tumour	B	SEMA4A	NRP1	PLXNA3	Specific to RP-like tumours
tumour_B_SEMA3A_NRP1_PLXNA4	tumour	B	SEMA3A	NRP1	PLXNA4	Specific to RP-like tumours
tumour_B_SEMA3B_NRP1_PLXNA4	tumour	B	SEMA3B	NRP1	PLXNA4	Specific to RP-like tumours
tumour_B_SEMA3C_NRP1_PLXNA4	tumour	B	SEMA3C	NRP1	PLXNA4	Specific to RP-like tumours
tumour_B_SEMA4A_NRP1_PLXNA4	tumour	B	SEMA4A	NRP1	PLXNA4	Specific to RP-like tumours
tumour_B_SEMA3B_NRP2_PLXNA1	tumour	B	SEMA3B	NRP2	PLXNA1	Specific to RP-like tumours
tumour_B_SEMA3C_NRP2_PLXNA1	tumour	B	SEMA3C	NRP2	PLXNA1	Specific to RP-like tumours
tumour_B_SEMA3F_NRP2_PLXNA1	tumour	B	SEMA3F	NRP2	PLXNA1	Specific to RP-like tumours
tumour_B_SEMA3B_NRP2_PLXNA2	tumour	B	SEMA3B	NRP2	PLXNA2	Specific to RP-like tumours
tumour_B_SEMA3C_NRP2_PLXNA2	tumour	B	SEMA3C	NRP2	PLXNA2	Specific to RP-like tumours
tumour_B_SEMA3F_NRP2_PLXNA2	tumour	B	SEMA3F	NRP2	PLXNA2	Specific to RP-like tumours
tumour_B_SEMA3B_NRP2_PLXNA3	tumour	B	SEMA3B	NRP2	PLXNA3	Specific to RP-like tumours
tumour_B_SEMA3C_NRP2_PLXNA3	tumour	B	SEMA3C	NRP2	PLXNA3	Specific to RP-like tumours
tumour_B_SEMA3F_NRP2_PLXNA3	tumour	B	SEMA3F	NRP2	PLXNA3	Specific to RP-like tumours
tumour_B_SEMA3B_NRP2_PLXNA4	tumour	B	SEMA3B	NRP2	PLXNA4	Specific to RP-like tumours
tumour_B_SEMA3C_NRP2_PLXNA4	tumour	B	SEMA3C	NRP2	PLXNA4	Specific to RP-like tumours
tumour_B_SEMA3F_NRP2_PLXNA4	tumour	B	SEMA3F	NRP2	PLXNA4	Specific to RP-like tumours
tumour_B_NTF3_NTRK2	tumour	B	NTF3	NTRK2	-	Specific to RP-like tumours
tumour_B_NTF3_NTRK3	tumour	B	NTF3	NTRK3	-	Specific to RP-like tumours
tumour_B_OCLN_OCLN	tumour	B	OCLN	OCLN	-	Specific to RP-like tumours
tumour_B_OSM_OSMR_IL6ST	tumour	B	OSM	OSMR	IL6ST	Specific to RP-like tumours
tumour_B_OXT_OXTR	tumour	B	OXT	OXTR	-	Specific to RP-like tumours
tumour_B_F2_PARD3	tumour	B	F2	PARD3	-	Specific to RP-like tumours
tumour_B_GZMA_PARD3	tumour	B	GZMA	PARD3	-	Specific to RP-like tumours
tumour_B_PRSS3_PARD3	tumour	B	PRSS3	PARD3	-	Specific to RP-like tumours
tumour_B_CD274_PDCD1	tumour	B	CD274	PDCD1	-	Specific to RP-like tumours
tumour_B_PDCD1LG2_PDCD1	tumour	B	PDCD1LG2	PDCD1	-	Specific to RP-like tumours
tumour_B_PDGFA_PDGFRA	tumour	B	PDGFA	PDGFRA	-	Specific to RP-like tumours
tumour_B_PDGFB_PDGFRA	tumour	B	PDGFB	PDGFRA	-	Specific to RP-like tumours
tumour_B_PDGFC_PDGFRA	tumour	B	PDGFC	PDGFRA	-	Specific to RP-like tumours
tumour_B_PDGFA_PDGFRB	tumour	B	PDGFA	PDGFRB	-	Specific to RP-like tumours
tumour_B_PDGFB_PDGFRB	tumour	B	PDGFB	PDGFRB	-	Specific to RP-like tumours
tumour_B_PDGFD_PDGFRB	tumour	B	PDGFD	PDGFRB	-	Specific to RP-like tumours
tumour_B_PECAM1_PECAM1	tumour	B	PECAM1	PECAM1	-	Specific to RP-like tumours
tumour_B_SEMA6D_PLXNA1_KDR	tumour	B	SEMA6D	PLXNA1	KDR	Specific to RP-like tumours
tumour_B_SEMA5A_PLXNA1	tumour	B	SEMA5A	PLXNA1	-	Specific to RP-like tumours
tumour_B_SEMA6D_PLXNA1	tumour	B	SEMA6D	PLXNA1	-	Specific to RP-like tumours
tumour_B_SEMA6A_PLXNA2	tumour	B	SEMA6A	PLXNA2	-	Specific to RP-like tumours
tumour_B_SEMA6B_PLXNA2	tumour	B	SEMA6B	PLXNA2	-	Specific to RP-like tumours
tumour_B_SEMA5A_PLXNA3	tumour	B	SEMA5A	PLXNA3	-	Specific to RP-like tumours
tumour_B_SEMA4A_PLXNB1	tumour	B	SEMA4A	PLXNB1	-	Specific to RP-like tumours
tumour_B_SEMA4D_PLXNB1	tumour	B	SEMA4D	PLXNB1	-	Specific to RP-like tumours
tumour_B_SEMA4A_PLXNB2	tumour	B	SEMA4A	PLXNB2	-	Specific to RP-like tumours
tumour_B_SEMA4C_PLXNB2	tumour	B	SEMA4C	PLXNB2	-	Specific to RP-like tumours
tumour_B_SEMA4D_PLXNB2	tumour	B	SEMA4D	PLXNB2	-	Specific to RP-like tumours
tumour_B_SEMA4G_PLXNB2	tumour	B	SEMA4G	PLXNB2	-	Specific to RP-like tumours
tumour_B_SEMA7A_PLXNC1	tumour	B	SEMA7A	PLXNC1	-	Specific to RP-like tumours
tumour_B_SEMA3C_PLXND1	tumour	B	SEMA3C	PLXND1	-	Specific to RP-like tumours
tumour_B_SEMA3E_PLXND1	tumour	B	SEMA3E	PLXND1	-	Specific to RP-like tumours
tumour_B_SELL_PODXL	tumour	B	SELL	PODXL	-	Specific to RP-like tumours
tumour_B_IHH_PTCH1_SMO	tumour	B	IHH	PTCH1	SMO	Specific to RP-like tumours
tumour_B_SHH_PTCH1_SMO	tumour	B	SHH	PTCH1	SMO	Specific to RP-like tumours
tumour_B_IHH_PTCH2_SMO	tumour	B	IHH	PTCH2	SMO	Specific to RP-like tumours
tumour_B_SHH_PTCH2_SMO	tumour	B	SHH	PTCH2	SMO	Specific to RP-like tumours
tumour_B_PTHLH_PTH1R	tumour	B	PTHLH	PTH1R	-	Specific to RP-like tumours
tumour_B_PTPRM_PTPRM	tumour	B	PTPRM	PTPRM	-	Specific to RP-like tumours
tumour_B_CD226_PVR	tumour	B	CD226	PVR	-	Specific to RP-like tumours
tumour_B_CD96_PVR	tumour	B	CD96	PVR	-	Specific to RP-like tumours
tumour_B_TIGIT_PVR	tumour	B	TIGIT	PVR	-	Specific to RP-like tumours
tumour_B_SCT_SCTR	tumour	B	SCT	SCTR	-	Specific to RP-like tumours
tumour_B_ANGPTL4_SDC1	tumour	B	ANGPTL4	SDC1	-	Specific to RP-like tumours
tumour_B_COL1A1_SDC1	tumour	B	COL1A1	SDC1	-	Specific to RP-like tumours
tumour_B_COL1A2_SDC1	tumour	B	COL1A2	SDC1	-	Specific to RP-like tumours
tumour_B_COL4A1_SDC1	tumour	B	COL4A1	SDC1	-	Specific to RP-like tumours
tumour_B_COL4A2_SDC1	tumour	B	COL4A2	SDC1	-	Specific to RP-like tumours
tumour_B_COL4A4_SDC1	tumour	B	COL4A4	SDC1	-	Specific to RP-like tumours
tumour_B_COL4A5_SDC1	tumour	B	COL4A5	SDC1	-	Specific to RP-like tumours
tumour_B_COL6A1_SDC1	tumour	B	COL6A1	SDC1	-	Specific to RP-like tumours
tumour_B_COL6A2_SDC1	tumour	B	COL6A2	SDC1	-	Specific to RP-like tumours
tumour_B_COL6A3_SDC1	tumour	B	COL6A3	SDC1	-	Specific to RP-like tumours
tumour_B_COL9A1_SDC1	tumour	B	COL9A1	SDC1	-	Specific to RP-like tumours
tumour_B_COL9A2_SDC1	tumour	B	COL9A2	SDC1	-	Specific to RP-like tumours
tumour_B_COL9A3_SDC1	tumour	B	COL9A3	SDC1	-	Specific to RP-like tumours
tumour_B_COMP_SDC1	tumour	B	COMP	SDC1	-	Specific to RP-like tumours
tumour_B_MDK_SDC1	tumour	B	MDK	SDC1	-	Specific to RP-like tumours
tumour_B_PTN_SDC1	tumour	B	PTN	SDC1	-	Specific to RP-like tumours
tumour_B_THBS1_SDC1	tumour	B	THBS1	SDC1	-	Specific to RP-like tumours
tumour_B_THBS2_SDC1	tumour	B	THBS2	SDC1	-	Specific to RP-like tumours
tumour_B_THBS3_SDC1	tumour	B	THBS3	SDC1	-	Specific to RP-like tumours
tumour_B_TNC_SDC1	tumour	B	TNC	SDC1	-	Specific to RP-like tumours
tumour_B_TNXB_SDC1	tumour	B	TNXB	SDC1	-	Specific to RP-like tumours
tumour_B_ANGPTL4_SDC2	tumour	B	ANGPTL4	SDC2	-	Specific to RP-like tumours
tumour_B_MDK_SDC2	tumour	B	MDK	SDC2	-	Specific to RP-like tumours
tumour_B_PTN_SDC2	tumour	B	PTN	SDC2	-	Specific to RP-like tumours
tumour_B_ANGPTL4_SDC3	tumour	B	ANGPTL4	SDC3	-	Specific to RP-like tumours
tumour_B_PTN_SDC3	tumour	B	PTN	SDC3	-	Specific to RP-like tumours
tumour_B_ANGPTL4_SDC4	tumour	B	ANGPTL4	SDC4	-	Specific to RP-like tumours
tumour_B_COL1A1_SDC4	tumour	B	COL1A1	SDC4	-	Specific to RP-like tumours
tumour_B_COL1A2_SDC4	tumour	B	COL1A2	SDC4	-	Specific to RP-like tumours
tumour_B_COL4A1_SDC4	tumour	B	COL4A1	SDC4	-	Specific to RP-like tumours
tumour_B_COL4A2_SDC4	tumour	B	COL4A2	SDC4	-	Specific to RP-like tumours
tumour_B_COL4A4_SDC4	tumour	B	COL4A4	SDC4	-	Specific to RP-like tumours
tumour_B_COL4A5_SDC4	tumour	B	COL4A5	SDC4	-	Specific to RP-like tumours
tumour_B_COL6A1_SDC4	tumour	B	COL6A1	SDC4	-	Specific to RP-like tumours
tumour_B_COL6A2_SDC4	tumour	B	COL6A2	SDC4	-	Specific to RP-like tumours
tumour_B_COL6A3_SDC4	tumour	B	COL6A3	SDC4	-	Specific to RP-like tumours
tumour_B_COL9A1_SDC4	tumour	B	COL9A1	SDC4	-	Specific to RP-like tumours
tumour_B_COL9A2_SDC4	tumour	B	COL9A2	SDC4	-	Specific to RP-like tumours
tumour_B_COL9A3_SDC4	tumour	B	COL9A3	SDC4	-	Specific to RP-like tumours
tumour_B_COMP_SDC4	tumour	B	COMP	SDC4	-	Specific to RP-like tumours
tumour_B_FN1_SDC4	tumour	B	FN1	SDC4	-	Specific to RP-like tumours
tumour_B_MDK_SDC4	tumour	B	MDK	SDC4	-	Specific to RP-like tumours
tumour_B_PTN_SDC4	tumour	B	PTN	SDC4	-	Specific to RP-like tumours
tumour_B_THBS1_SDC4	tumour	B	THBS1	SDC4	-	Specific to RP-like tumours
tumour_B_THBS2_SDC4	tumour	B	THBS2	SDC4	-	Specific to RP-like tumours
tumour_B_THBS3_SDC4	tumour	B	THBS3	SDC4	-	Specific to RP-like tumours
tumour_B_TNC_SDC4	tumour	B	TNC	SDC4	-	Specific to RP-like tumours
tumour_B_TNXB_SDC4	tumour	B	TNXB	SDC4	-	Specific to RP-like tumours
tumour_B_SELPLG_SELL	tumour	B	SELPLG	SELL	-	Specific to RP-like tumours
tumour_B_ICAM1_SPN	tumour	B	ICAM1	SPN	-	Specific to RP-like tumours
tumour_B_SIGLEC1_SPN	tumour	B	SIGLEC1	SPN	-	Specific to RP-like tumours
tumour_B_TGFB2_TGFbR1_R2	tumour	B	TGFB2	TGFbR1	R2	Specific to RP-like tumours
tumour_B_TGFB3_TGFbR1_R2	tumour	B	TGFB3	TGFbR1	R2	Specific to RP-like tumours
tumour_B_GDF15_TGFBR2	tumour	B	GDF15	TGFBR2	-	Specific to RP-like tumours
tumour_B_PVR_TIGIT	tumour	B	PVR	TIGIT	-	Specific to RP-like tumours
tumour_B_ANGPTL2_TLR4	tumour	B	ANGPTL2	TLR4	-	Specific to RP-like tumours
tumour_B_RETN_TLR4	tumour	B	RETN	TLR4	-	Specific to RP-like tumours
tumour_B_ENTPD1_TMIGD3	tumour	B	ENTPD1	TMIGD3	-	Specific to RP-like tumours
tumour_B_TNFSF10_TNFRSF10A	tumour	B	TNFSF10	TNFRSF10A	-	Specific to RP-like tumours
tumour_B_TNFSF13B_TNFRSF13B	tumour	B	TNFSF13B	TNFRSF13B	-	Specific to RP-like tumours
tumour_B_TNFSF13B_TNFRSF13C	tumour	B	TNFSF13B	TNFRSF13C	-	Specific to RP-like tumours
tumour_B_TNFSF13B_TNFRSF17	tumour	B	TNFSF13B	TNFRSF17	-	Specific to RP-like tumours
tumour_B_LTA_TNFRSF1A	tumour	B	LTA	TNFRSF1A	-	Specific to RP-like tumours
tumour_B_TNF_TNFRSF1A	tumour	B	TNF	TNFRSF1A	-	Specific to RP-like tumours
tumour_B_LTA_TNFRSF1B	tumour	B	LTA	TNFRSF1B	-	Specific to RP-like tumours
tumour_B_TNF_TNFRSF1B	tumour	B	TNF	TNFRSF1B	-	Specific to RP-like tumours
tumour_B_TNFSF15_TNFRSF25	tumour	B	TNFSF15	TNFRSF25	-	Specific to RP-like tumours
tumour_B_PROS1_TYRO3	tumour	B	PROS1	TYRO3	-	Specific to RP-like tumours
tumour_T_CXCL11_ACKR3	tumour	T	CXCL11	ACKR3	-	Specific to RP-like tumours
tumour_T_CXCL12_ACKR3	tumour	T	CXCL12	ACKR3	-	Specific to RP-like tumours
tumour_T_MIF_ACKR3	tumour	T	MIF	ACKR3	-	Specific to RP-like tumours
tumour_T_TGFB2_ACVR1_TGFbR	tumour	T	TGFB2	ACVR1	TGFbR	Specific to RP-like tumours
tumour_T_TGFB3_ACVR1_TGFbR	tumour	T	TGFB3	ACVR1	TGFbR	Specific to RP-like tumours
tumour_T_Activin AB_ACVR1B_ACVR2A	tumour	T	Activin AB	ACVR1B	ACVR2A	Specific to RP-like tumours
tumour_T_INHBA_ACVR1B_ACVR2A	tumour	T	INHBA	ACVR1B	ACVR2A	Specific to RP-like tumours
tumour_T_INHBB_ACVR1B_ACVR2A	tumour	T	INHBB	ACVR1B	ACVR2A	Specific to RP-like tumours
tumour_T_INHBE_ACVR1B_ACVR2A	tumour	T	INHBE	ACVR1B	ACVR2A	Specific to RP-like tumours
tumour_T_Activin AB_ACVR1B_ACVR2B	tumour	T	Activin AB	ACVR1B	ACVR2B	Specific to RP-like tumours
tumour_T_INHBA_ACVR1B_ACVR2B	tumour	T	INHBA	ACVR1B	ACVR2B	Specific to RP-like tumours
tumour_T_INHBB_ACVR1B_ACVR2B	tumour	T	INHBB	ACVR1B	ACVR2B	Specific to RP-like tumours
tumour_T_INHBE_ACVR1B_ACVR2B	tumour	T	INHBE	ACVR1B	ACVR2B	Specific to RP-like tumours
tumour_T_TGFB2_ACVR1B_TGFbR2	tumour	T	TGFB2	ACVR1B	TGFbR2	Specific to RP-like tumours
tumour_T_TGFB3_ACVR1B_TGFbR2	tumour	T	TGFB3	ACVR1B	TGFbR2	Specific to RP-like tumours
tumour_T_Activin AB_ACVR1C_ACVR2A	tumour	T	Activin AB	ACVR1C	ACVR2A	Specific to RP-like tumours
tumour_T_INHBB_ACVR1C_ACVR2A	tumour	T	INHBB	ACVR1C	ACVR2A	Specific to RP-like tumours
tumour_T_INHBE_ACVR1C_ACVR2A	tumour	T	INHBE	ACVR1C	ACVR2A	Specific to RP-like tumours
tumour_T_Activin AB_ACVR1C_ACVR2B	tumour	T	Activin AB	ACVR1C	ACVR2B	Specific to RP-like tumours
tumour_T_INHBB_ACVR1C_ACVR2B	tumour	T	INHBB	ACVR1C	ACVR2B	Specific to RP-like tumours
tumour_T_INHBE_ACVR1C_ACVR2B	tumour	T	INHBE	ACVR1C	ACVR2B	Specific to RP-like tumours
tumour_T_TGFB2_ACVR1C_TGFbR2	tumour	T	TGFB2	ACVR1C	TGFbR2	Specific to RP-like tumours
tumour_T_TGFB3_ACVR1C_TGFbR2	tumour	T	TGFB3	ACVR1C	TGFbR2	Specific to RP-like tumours
tumour_T_Inhibin A_ACVR2A	tumour	T	Inhibin A	ACVR2A	-	Specific to RP-like tumours
tumour_T_Inhibin B_ACVR2B	tumour	T	Inhibin B	ACVR2B	-	Specific to RP-like tumours
tumour_T_ENTPD1_ADORA1	tumour	T	ENTPD1	ADORA1	-	Specific to RP-like tumours
tumour_T_ENTPD1_ADORA2B	tumour	T	ENTPD1	ADORA2B	-	Specific to RP-like tumours
tumour_T_AGT_AGTR1	tumour	T	AGT	AGTR1	-	Specific to RP-like tumours
tumour_T_CD6_ALCAM	tumour	T	CD6	ALCAM	-	Specific to RP-like tumours
tumour_T_AMH_AMHR2_ACVR1	tumour	T	AMH	AMHR2	ACVR1	Specific to RP-like tumours
tumour_T_AMH_AMHR2_BMPR1A	tumour	T	AMH	AMHR2	BMPR1A	Specific to RP-like tumours
tumour_T_PROS1_AXL	tumour	T	PROS1	AXL	-	Specific to RP-like tumours
tumour_T_KNG1_BDKRB1	tumour	T	KNG1	BDKRB1	-	Specific to RP-like tumours
tumour_T_KNG1_BDKRB2	tumour	T	KNG1	BDKRB2	-	Specific to RP-like tumours
tumour_T_C3_C3AR1	tumour	T	C3	C3AR1	-	Specific to RP-like tumours
tumour_T_C5_C5AR1	tumour	T	C5	C5AR1	-	Specific to RP-like tumours
tumour_T_CADM1_CADM1	tumour	T	CADM1	CADM1	-	Specific to RP-like tumours
tumour_T_ADM_CALCRL	tumour	T	ADM	CALCRL	-	Specific to RP-like tumours
tumour_T_CCL13_CCR1	tumour	T	CCL13	CCR1	-	Specific to RP-like tumours
tumour_T_CCL15_CCR1	tumour	T	CCL15	CCR1	-	Specific to RP-like tumours
tumour_T_CCL23_CCR1	tumour	T	CCL23	CCR1	-	Specific to RP-like tumours
tumour_T_CCL3_CCR1	tumour	T	CCL3	CCR1	-	Specific to RP-like tumours
tumour_T_CCL3L3_CCR1	tumour	T	CCL3L3	CCR1	-	Specific to RP-like tumours
tumour_T_CCL8_CCR1	tumour	T	CCL8	CCR1	-	Specific to RP-like tumours
tumour_T_CCL28_CCR10	tumour	T	CCL28	CCR10	-	Specific to RP-like tumours
tumour_T_CCL2_CCR2	tumour	T	CCL2	CCR2	-	Specific to RP-like tumours
tumour_T_CCL8_CCR2	tumour	T	CCL8	CCR2	-	Specific to RP-like tumours
tumour_T_CCL17_CCR4	tumour	T	CCL17	CCR4	-	Specific to RP-like tumours
tumour_T_CCL22_CCR4	tumour	T	CCL22	CCR4	-	Specific to RP-like tumours
tumour_T_CCL3_CCR5	tumour	T	CCL3	CCR5	-	Specific to RP-like tumours
tumour_T_CCL4_CCR5	tumour	T	CCL4	CCR5	-	Specific to RP-like tumours
tumour_T_CCL20_CCR6	tumour	T	CCL20	CCR6	-	Specific to RP-like tumours
tumour_T_CCL19_CCR7	tumour	T	CCL19	CCR7	-	Specific to RP-like tumours
tumour_T_CCL21_CCR7	tumour	T	CCL21	CCR7	-	Specific to RP-like tumours
tumour_T_PVR_CD226	tumour	T	PVR	CD226	-	Specific to RP-like tumours
tumour_T_CD70_CD27	tumour	T	CD70	CD27	-	Specific to RP-like tumours
tumour_T_CD80_CD274	tumour	T	CD80	CD274	-	Specific to RP-like tumours
tumour_T_CD80_CD28	tumour	T	CD80	CD28	-	Specific to RP-like tumours
tumour_T_CD86_CD28	tumour	T	CD86	CD28	-	Specific to RP-like tumours
tumour_T_ICOSLG_CD28	tumour	T	ICOSLG	CD28	-	Specific to RP-like tumours
tumour_T_COMP_CD36	tumour	T	COMP	CD36	-	Specific to RP-like tumours
tumour_T_THBS1_CD36	tumour	T	THBS1	CD36	-	Specific to RP-like tumours
tumour_T_THBS2_CD36	tumour	T	THBS2	CD36	-	Specific to RP-like tumours
tumour_T_THBS3_CD36	tumour	T	THBS3	CD36	-	Specific to RP-like tumours
tumour_T_IL16_CD4	tumour	T	IL16	CD4	-	Specific to RP-like tumours
tumour_T_CD40LG_CD40	tumour	T	CD40LG	CD40	-	Specific to RP-like tumours
tumour_T_ALCAM_CD6	tumour	T	ALCAM	CD6	-	Specific to RP-like tumours
tumour_T_SEMA4D_CD72	tumour	T	SEMA4D	CD72	-	Specific to RP-like tumours
tumour_T_MIF_CD74_CXCR2	tumour	T	MIF	CD74	CXCR2	Specific to RP-like tumours
tumour_T_CDH1_CDH1	tumour	T	CDH1	CDH1	-	Specific to RP-like tumours
tumour_T_ANGPTL4_CDH11	tumour	T	ANGPTL4	CDH11	-	Specific to RP-like tumours
tumour_T_CDH2_CDH2	tumour	T	CDH2	CDH2	-	Specific to RP-like tumours
tumour_T_CD209_CEACAM1	tumour	T	CD209	CEACAM1	-	Specific to RP-like tumours
tumour_T_CLDN11_CLDN11	tumour	T	CLDN11	CLDN11	-	Specific to RP-like tumours
tumour_T_RARRES2_CMKLR1	tumour	T	RARRES2	CMKLR1	-	Specific to RP-like tumours
tumour_T_CLCF1_CNTFR_LIFR	tumour	T	CLCF1	CNTFR	LIFR	Specific to RP-like tumours
tumour_T_CSF1_CSF1R	tumour	T	CSF1	CSF1R	-	Specific to RP-like tumours
tumour_T_IL34_CSF1R	tumour	T	IL34	CSF1R	-	Specific to RP-like tumours
tumour_T_CD80_CTLA4	tumour	T	CD80	CTLA4	-	Specific to RP-like tumours
tumour_T_CD86_CTLA4	tumour	T	CD86	CTLA4	-	Specific to RP-like tumours
tumour_T_ICOSLG_CTLA4	tumour	T	ICOSLG	CTLA4	-	Specific to RP-like tumours
tumour_T_CX3CL1_CX3CR1	tumour	T	CX3CL1	CX3CR1	-	Specific to RP-like tumours
tumour_T_CXCL1_CXCR2	tumour	T	CXCL1	CXCR2	-	Specific to RP-like tumours
tumour_T_CXCL2_CXCR2	tumour	T	CXCL2	CXCR2	-	Specific to RP-like tumours
tumour_T_CXCL3_CXCR2	tumour	T	CXCL3	CXCR2	-	Specific to RP-like tumours
tumour_T_CXCL5_CXCR2	tumour	T	CXCL5	CXCR2	-	Specific to RP-like tumours
tumour_T_CXCL6_CXCR2	tumour	T	CXCL6	CXCR2	-	Specific to RP-like tumours
tumour_T_CXCL8_CXCR2	tumour	T	CXCL8	CXCR2	-	Specific to RP-like tumours
tumour_T_CXCL10_CXCR3	tumour	T	CXCL10	CXCR3	-	Specific to RP-like tumours
tumour_T_CXCL11_CXCR3	tumour	T	CXCL11	CXCR3	-	Specific to RP-like tumours
tumour_T_CXCL13_CXCR3	tumour	T	CXCL13	CXCR3	-	Specific to RP-like tumours
tumour_T_CXCL9_CXCR3	tumour	T	CXCL9	CXCR3	-	Specific to RP-like tumours
tumour_T_PF4_CXCR3	tumour	T	PF4	CXCR3	-	Specific to RP-like tumours
tumour_T_PF4V1_CXCR3	tumour	T	PF4V1	CXCR3	-	Specific to RP-like tumours
tumour_T_CXCL12_CXCR4	tumour	T	CXCL12	CXCR4	-	Specific to RP-like tumours
tumour_T_CXCL13_CXCR5	tumour	T	CXCL13	CXCR5	-	Specific to RP-like tumours
tumour_T_CXCL16_CXCR6	tumour	T	CXCL16	CXCR6	-	Specific to RP-like tumours
tumour_T_AGRN_DAG1	tumour	T	AGRN	DAG1	-	Specific to RP-like tumours
tumour_T_HSPG2_DAG1	tumour	T	HSPG2	DAG1	-	Specific to RP-like tumours
tumour_T_LAMA2_DAG1	tumour	T	LAMA2	DAG1	-	Specific to RP-like tumours
tumour_T_LAMA3_DAG1	tumour	T	LAMA3	DAG1	-	Specific to RP-like tumours
tumour_T_LAMA4_DAG1	tumour	T	LAMA4	DAG1	-	Specific to RP-like tumours
tumour_T_LAMA5_DAG1	tumour	T	LAMA5	DAG1	-	Specific to RP-like tumours
tumour_T_LAMB1_DAG1	tumour	T	LAMB1	DAG1	-	Specific to RP-like tumours
tumour_T_LAMB2_DAG1	tumour	T	LAMB2	DAG1	-	Specific to RP-like tumours
tumour_T_LAMB3_DAG1	tumour	T	LAMB3	DAG1	-	Specific to RP-like tumours
tumour_T_LAMC1_DAG1	tumour	T	LAMC1	DAG1	-	Specific to RP-like tumours
tumour_T_LAMC2_DAG1	tumour	T	LAMC2	DAG1	-	Specific to RP-like tumours
tumour_T_LAMC3_DAG1	tumour	T	LAMC3	DAG1	-	Specific to RP-like tumours
tumour_T_EDA_EDA2R	tumour	T	EDA	EDA2R	-	Specific to RP-like tumours
tumour_T_EDN1_EDNRA	tumour	T	EDN1	EDNRA	-	Specific to RP-like tumours
tumour_T_EDN1_EDNRB	tumour	T	EDN1	EDNRB	-	Specific to RP-like tumours
tumour_T_BTC_EGFR_ERBB2	tumour	T	BTC	EGFR	ERBB2	Specific to RP-like tumours
tumour_T_EGF_EGFR_ERBB2	tumour	T	EGF	EGFR	ERBB2	Specific to RP-like tumours
tumour_T_EREG_EGFR_ERBB2	tumour	T	EREG	EGFR	ERBB2	Specific to RP-like tumours
tumour_T_HBEGF_EGFR_ERBB2	tumour	T	HBEGF	EGFR	ERBB2	Specific to RP-like tumours
tumour_T_TGFA_EGFR_ERBB2	tumour	T	TGFA	EGFR	ERBB2	Specific to RP-like tumours
tumour_T_BTC_EGFR	tumour	T	BTC	EGFR	-	Specific to RP-like tumours
tumour_T_EGF_EGFR	tumour	T	EGF	EGFR	-	Specific to RP-like tumours
tumour_T_EREG_EGFR	tumour	T	EREG	EGFR	-	Specific to RP-like tumours
tumour_T_HBEGF_EGFR	tumour	T	HBEGF	EGFR	-	Specific to RP-like tumours
tumour_T_TGFA_EGFR	tumour	T	TGFA	EGFR	-	Specific to RP-like tumours
tumour_T_EFNA1_EPHA1	tumour	T	EFNA1	EPHA1	-	Specific to RP-like tumours
tumour_T_EFNA3_EPHA1	tumour	T	EFNA3	EPHA1	-	Specific to RP-like tumours
tumour_T_EFNA4_EPHA1	tumour	T	EFNA4	EPHA1	-	Specific to RP-like tumours
tumour_T_EFNA5_EPHA1	tumour	T	EFNA5	EPHA1	-	Specific to RP-like tumours
tumour_T_EFNA1_EPHA2	tumour	T	EFNA1	EPHA2	-	Specific to RP-like tumours
tumour_T_EFNA3_EPHA2	tumour	T	EFNA3	EPHA2	-	Specific to RP-like tumours
tumour_T_EFNA4_EPHA2	tumour	T	EFNA4	EPHA2	-	Specific to RP-like tumours
tumour_T_EFNA5_EPHA2	tumour	T	EFNA5	EPHA2	-	Specific to RP-like tumours
tumour_T_EFNA1_EPHA3	tumour	T	EFNA1	EPHA3	-	Specific to RP-like tumours
tumour_T_EFNA3_EPHA3	tumour	T	EFNA3	EPHA3	-	Specific to RP-like tumours
tumour_T_EFNA4_EPHA3	tumour	T	EFNA4	EPHA3	-	Specific to RP-like tumours
tumour_T_EFNA5_EPHA3	tumour	T	EFNA5	EPHA3	-	Specific to RP-like tumours
tumour_T_EFNA1_EPHA4	tumour	T	EFNA1	EPHA4	-	Specific to RP-like tumours
tumour_T_EFNA3_EPHA4	tumour	T	EFNA3	EPHA4	-	Specific to RP-like tumours
tumour_T_EFNA4_EPHA4	tumour	T	EFNA4	EPHA4	-	Specific to RP-like tumours
tumour_T_EFNA5_EPHA4	tumour	T	EFNA5	EPHA4	-	Specific to RP-like tumours
tumour_T_EFNB1_EPHA4	tumour	T	EFNB1	EPHA4	-	Specific to RP-like tumours
tumour_T_EFNB2_EPHA4	tumour	T	EFNB2	EPHA4	-	Specific to RP-like tumours
tumour_T_EFNA5_EPHB2	tumour	T	EFNA5	EPHB2	-	Specific to RP-like tumours
tumour_T_EFNB1_EPHB2	tumour	T	EFNB1	EPHB2	-	Specific to RP-like tumours
tumour_T_EFNB2_EPHB2	tumour	T	EFNB2	EPHB2	-	Specific to RP-like tumours
tumour_T_EFNB1_EPHB3	tumour	T	EFNB1	EPHB3	-	Specific to RP-like tumours
tumour_T_EFNB2_EPHB3	tumour	T	EFNB2	EPHB3	-	Specific to RP-like tumours
tumour_T_EFNB1_EPHB4	tumour	T	EFNB1	EPHB4	-	Specific to RP-like tumours
tumour_T_EFNB2_EPHB4	tumour	T	EFNB2	EPHB4	-	Specific to RP-like tumours
tumour_T_NRG1_ERBB2_ERBB3	tumour	T	NRG1	ERBB2	ERBB3	Specific to RP-like tumours
tumour_T_NRG1_ERBB3	tumour	T	NRG1	ERBB3	-	Specific to RP-like tumours
tumour_T_ESAM_ESAM	tumour	T	ESAM	ESAM	-	Specific to RP-like tumours
tumour_T_F11R_F11R	tumour	T	F11R	F11R	-	Specific to RP-like tumours
tumour_T_JAM3_F11R	tumour	T	JAM3	F11R	-	Specific to RP-like tumours
tumour_T_F2_F2R	tumour	T	F2	F2R	-	Specific to RP-like tumours
tumour_T_GZMA_F2R	tumour	T	GZMA	F2R	-	Specific to RP-like tumours
tumour_T_PRSS3_F2R	tumour	T	PRSS3	F2R	-	Specific to RP-like tumours
tumour_T_F2_F2RL1	tumour	T	F2	F2RL1	-	Specific to RP-like tumours
tumour_T_GZMA_F2RL1	tumour	T	GZMA	F2RL1	-	Specific to RP-like tumours
tumour_T_PRSS3_F2RL1	tumour	T	PRSS3	F2RL1	-	Specific to RP-like tumours
tumour_T_FASLG_FAS	tumour	T	FASLG	FAS	-	Specific to RP-like tumours
tumour_T_FGF1_FGFR1	tumour	T	FGF1	FGFR1	-	Specific to RP-like tumours
tumour_T_FGF18_FGFR1	tumour	T	FGF18	FGFR1	-	Specific to RP-like tumours
tumour_T_FGF7_FGFR1	tumour	T	FGF7	FGFR1	-	Specific to RP-like tumours
tumour_T_FGF1_FGFR2	tumour	T	FGF1	FGFR2	-	Specific to RP-like tumours
tumour_T_FGF18_FGFR2	tumour	T	FGF18	FGFR2	-	Specific to RP-like tumours
tumour_T_FGF7_FGFR2	tumour	T	FGF7	FGFR2	-	Specific to RP-like tumours
tumour_T_FGF1_FGFR3	tumour	T	FGF1	FGFR3	-	Specific to RP-like tumours
tumour_T_FGF18_FGFR3	tumour	T	FGF18	FGFR3	-	Specific to RP-like tumours
tumour_T_FGF1_FGFR4	tumour	T	FGF1	FGFR4	-	Specific to RP-like tumours
tumour_T_FGF18_FGFR4	tumour	T	FGF18	FGFR4	-	Specific to RP-like tumours
tumour_T_VEGFA_FLT1_KDR	tumour	T	VEGFA	FLT1	KDR	Specific to RP-like tumours
tumour_T_PGF_FLT1	tumour	T	PGF	FLT1	-	Specific to RP-like tumours
tumour_T_VEGFA_FLT1	tumour	T	VEGFA	FLT1	-	Specific to RP-like tumours
tumour_T_VEGFB_FLT1	tumour	T	VEGFB	FLT1	-	Specific to RP-like tumours
tumour_T_FLT3LG_FLT3	tumour	T	FLT3LG	FLT3	-	Specific to RP-like tumours
tumour_T_SAA1_FPR2	tumour	T	SAA1	FPR2	-	Specific to RP-like tumours
tumour_T_WNT11_FZD1	tumour	T	WNT11	FZD1	-	Specific to RP-like tumours
tumour_T_WNT5A_FZD1	tumour	T	WNT5A	FZD1	-	Specific to RP-like tumours
tumour_T_WNT11_FZD2	tumour	T	WNT11	FZD2	-	Specific to RP-like tumours
tumour_T_WNT5A_FZD2	tumour	T	WNT5A	FZD2	-	Specific to RP-like tumours
tumour_T_WNT11_FZD5	tumour	T	WNT11	FZD5	-	Specific to RP-like tumours
tumour_T_WNT5A_FZD5	tumour	T	WNT5A	FZD5	-	Specific to RP-like tumours
tumour_T_WNT11_FZD6	tumour	T	WNT11	FZD6	-	Specific to RP-like tumours
tumour_T_WNT5A_FZD6	tumour	T	WNT5A	FZD6	-	Specific to RP-like tumours
tumour_T_WNT11_FZD8	tumour	T	WNT11	FZD8	-	Specific to RP-like tumours
tumour_T_WNT5A_FZD8	tumour	T	WNT5A	FZD8	-	Specific to RP-like tumours
tumour_T_GIP_GIPR	tumour	T	GIP	GIPR	-	Specific to RP-like tumours
tumour_T_GUCA2B_GUCY2C	tumour	T	GUCA2B	GUCY2C	-	Specific to RP-like tumours
tumour_T_LGALS9_HAVCR2	tumour	T	LGALS9	HAVCR2	-	Specific to RP-like tumours
tumour_T_ICOSLG_ICOS	tumour	T	ICOSLG	ICOS	-	Specific to RP-like tumours
tumour_T_IL10_IL10RA_IL10RB	tumour	T	IL10	IL10RA	IL10RB	Specific to RP-like tumours
tumour_T_IL11_IL11R complex	tumour	T	IL11	IL11R complex	-	Specific to RP-like tumours
tumour_T_IL18_IL18R1_IL18RAP	tumour	T	IL18	IL18R1	IL18RAP	Specific to RP-like tumours
tumour_T_IL1A_IL1R1_IL1RAP	tumour	T	IL1A	IL1R1	IL1RAP	Specific to RP-like tumours
tumour_T_IL1B_IL1R1_IL1RAP	tumour	T	IL1B	IL1R1	IL1RAP	Specific to RP-like tumours
tumour_T_IL1A_IL1R2	tumour	T	IL1A	IL1R2	-	Specific to RP-like tumours
tumour_T_IL1B_IL1R2	tumour	T	IL1B	IL1R2	-	Specific to RP-like tumours
tumour_T_IL33_IL1RL1_IL1RAP	tumour	T	IL33	IL1RL1	IL1RAP	Specific to RP-like tumours
tumour_T_IL26_IL20RA_IL10RB	tumour	T	IL26	IL20RA	IL10RB	Specific to RP-like tumours
tumour_T_IL27 complex_IL27RA_IL6ST	tumour	T	IL27 complex	IL27RA	IL6ST	Specific to RP-like tumours
tumour_T_IL6_IL6R_IL6ST	tumour	T	IL6	IL6R	IL6ST	Specific to RP-like tumours
tumour_T_TSLP_IL7R_CRLF2	tumour	T	TSLP	IL7R	CRLF2	Specific to RP-like tumours
tumour_T_IL7_IL7R_IL2RG	tumour	T	IL7	IL7R	IL2RG	Specific to RP-like tumours
tumour_T_COL6A1_ITGA1_ITGB1	tumour	T	COL6A1	ITGA1	ITGB1	Specific to RP-like tumours
tumour_T_LAMB3_ITGA1_ITGB1	tumour	T	LAMB3	ITGA1	ITGB1	Specific to RP-like tumours
tumour_T_LAMC2_ITGA1_ITGB1	tumour	T	LAMC2	ITGA1	ITGB1	Specific to RP-like tumours
tumour_T_COL6A1_ITGA10_ITGB1	tumour	T	COL6A1	ITGA10	ITGB1	Specific to RP-like tumours
tumour_T_COL6A1_ITGA11_ITGB1	tumour	T	COL6A1	ITGA11	ITGB1	Specific to RP-like tumours
tumour_T_CDH1_ITGA2_ITGB1	tumour	T	CDH1	ITGA2	ITGB1	Specific to RP-like tumours
tumour_T_COL6A1_ITGA2_ITGB1	tumour	T	COL6A1	ITGA2	ITGB1	Specific to RP-like tumours
tumour_T_LAMB3_ITGA2_ITGB1	tumour	T	LAMB3	ITGA2	ITGB1	Specific to RP-like tumours
tumour_T_LAMC2_ITGA2_ITGB1	tumour	T	LAMC2	ITGA2	ITGB1	Specific to RP-like tumours
tumour_T_COL6A1_ITGA3_ITGB1	tumour	T	COL6A1	ITGA3	ITGB1	Specific to RP-like tumours
tumour_T_LAMB3_ITGA3_ITGB1	tumour	T	LAMB3	ITGA3	ITGB1	Specific to RP-like tumours
tumour_T_LAMC2_ITGA3_ITGB1	tumour	T	LAMC2	ITGA3	ITGB1	Specific to RP-like tumours
tumour_T_MDK_ITGA4_ITGB1	tumour	T	MDK	ITGA4	ITGB1	Specific to RP-like tumours
tumour_T_SPP1_ITGA4_ITGB1	tumour	T	SPP1	ITGA4	ITGB1	Specific to RP-like tumours
tumour_T_FN1_ITGA4_ITGB7	tumour	T	FN1	ITGA4	ITGB7	Specific to RP-like tumours
tumour_T_L1CAM_ITGA4_ITGB7	tumour	T	L1CAM	ITGA4	ITGB7	Specific to RP-like tumours
tumour_T_SPP1_ITGA5_ITGB1	tumour	T	SPP1	ITGA5	ITGB1	Specific to RP-like tumours
tumour_T_LAMB3_ITGA6_ITGB1	tumour	T	LAMB3	ITGA6	ITGB1	Specific to RP-like tumours
tumour_T_LAMC2_ITGA6_ITGB1	tumour	T	LAMC2	ITGA6	ITGB1	Specific to RP-like tumours
tumour_T_MDK_ITGA6_ITGB1	tumour	T	MDK	ITGA6	ITGB1	Specific to RP-like tumours
tumour_T_LAMA2_ITGA6_ITGB4	tumour	T	LAMA2	ITGA6	ITGB4	Specific to RP-like tumours
tumour_T_LAMA3_ITGA6_ITGB4	tumour	T	LAMA3	ITGA6	ITGB4	Specific to RP-like tumours
tumour_T_LAMA4_ITGA6_ITGB4	tumour	T	LAMA4	ITGA6	ITGB4	Specific to RP-like tumours
tumour_T_LAMA5_ITGA6_ITGB4	tumour	T	LAMA5	ITGA6	ITGB4	Specific to RP-like tumours
tumour_T_LAMB1_ITGA6_ITGB4	tumour	T	LAMB1	ITGA6	ITGB4	Specific to RP-like tumours
tumour_T_LAMB2_ITGA6_ITGB4	tumour	T	LAMB2	ITGA6	ITGB4	Specific to RP-like tumours
tumour_T_LAMB3_ITGA6_ITGB4	tumour	T	LAMB3	ITGA6	ITGB4	Specific to RP-like tumours
tumour_T_LAMC1_ITGA6_ITGB4	tumour	T	LAMC1	ITGA6	ITGB4	Specific to RP-like tumours
tumour_T_LAMC2_ITGA6_ITGB4	tumour	T	LAMC2	ITGA6	ITGB4	Specific to RP-like tumours
tumour_T_LAMC3_ITGA6_ITGB4	tumour	T	LAMC3	ITGA6	ITGB4	Specific to RP-like tumours
tumour_T_LAMB3_ITGA7_ITGB1	tumour	T	LAMB3	ITGA7	ITGB1	Specific to RP-like tumours
tumour_T_LAMC2_ITGA7_ITGB1	tumour	T	LAMC2	ITGA7	ITGB1	Specific to RP-like tumours
tumour_T_SPP1_ITGA8_ITGB1	tumour	T	SPP1	ITGA8	ITGB1	Specific to RP-like tumours
tumour_T_COL6A1_ITGA9_ITGB1	tumour	T	COL6A1	ITGA9	ITGB1	Specific to RP-like tumours
tumour_T_LAMB3_ITGA9_ITGB1	tumour	T	LAMB3	ITGA9	ITGB1	Specific to RP-like tumours
tumour_T_LAMC2_ITGA9_ITGB1	tumour	T	LAMC2	ITGA9	ITGB1	Specific to RP-like tumours
tumour_T_SPP1_ITGA9_ITGB1	tumour	T	SPP1	ITGA9	ITGB1	Specific to RP-like tumours
tumour_T_CDH1_ITGAE_ITGB7	tumour	T	CDH1	ITGAE	ITGB7	Specific to RP-like tumours
tumour_T_ICAM1_ITGAL	tumour	T	ICAM1	ITGAL	-	Specific to RP-like tumours
tumour_T_C3_ITGAM_ITGB2	tumour	T	C3	ITGAM	ITGB2	Specific to RP-like tumours
tumour_T_SPP1_ITGAV_ITGB1	tumour	T	SPP1	ITGAV	ITGB1	Specific to RP-like tumours
tumour_T_ANGPTL4_ITGAV_ITGB3	tumour	T	ANGPTL4	ITGAV	ITGB3	Specific to RP-like tumours
tumour_T_COMP_ITGAV_ITGB3	tumour	T	COMP	ITGAV	ITGB3	Specific to RP-like tumours
tumour_T_FCER2_ITGAV_ITGB3	tumour	T	FCER2	ITGAV	ITGB3	Specific to RP-like tumours
tumour_T_FN1_ITGAV_ITGB3	tumour	T	FN1	ITGAV	ITGB3	Specific to RP-like tumours
tumour_T_L1CAM_ITGAV_ITGB3	tumour	T	L1CAM	ITGAV	ITGB3	Specific to RP-like tumours
tumour_T_NRG1_ITGAV_ITGB3	tumour	T	NRG1	ITGAV	ITGB3	Specific to RP-like tumours
tumour_T_POSTN_ITGAV_ITGB3	tumour	T	POSTN	ITGAV	ITGB3	Specific to RP-like tumours
tumour_T_PTN_ITGAV_ITGB3	tumour	T	PTN	ITGAV	ITGB3	Specific to RP-like tumours
tumour_T_SPP1_ITGAV_ITGB3	tumour	T	SPP1	ITGAV	ITGB3	Specific to RP-like tumours
tumour_T_THBS1_ITGAV_ITGB3	tumour	T	THBS1	ITGAV	ITGB3	Specific to RP-like tumours
tumour_T_THBS2_ITGAV_ITGB3	tumour	T	THBS2	ITGAV	ITGB3	Specific to RP-like tumours
tumour_T_THBS3_ITGAV_ITGB3	tumour	T	THBS3	ITGAV	ITGB3	Specific to RP-like tumours
tumour_T_THY1_ITGAV_ITGB3	tumour	T	THY1	ITGAV	ITGB3	Specific to RP-like tumours
tumour_T_TNC_ITGAV_ITGB3	tumour	T	TNC	ITGAV	ITGB3	Specific to RP-like tumours
tumour_T_TNXB_ITGAV_ITGB3	tumour	T	TNXB	ITGAV	ITGB3	Specific to RP-like tumours
tumour_T_VTN_ITGAV_ITGB3	tumour	T	VTN	ITGAV	ITGB3	Specific to RP-like tumours
tumour_T_VWF_ITGAV_ITGB3	tumour	T	VWF	ITGAV	ITGB3	Specific to RP-like tumours
tumour_T_POSTN_ITGAV_ITGB5	tumour	T	POSTN	ITGAV	ITGB5	Specific to RP-like tumours
tumour_T_SPP1_ITGAV_ITGB5	tumour	T	SPP1	ITGAV	ITGB5	Specific to RP-like tumours
tumour_T_VTN_ITGAV_ITGB5	tumour	T	VTN	ITGAV	ITGB5	Specific to RP-like tumours
tumour_T_FN1_ITGAV_ITGB6	tumour	T	FN1	ITGAV	ITGB6	Specific to RP-like tumours
tumour_T_SPP1_ITGAV_ITGB6	tumour	T	SPP1	ITGAV	ITGB6	Specific to RP-like tumours
tumour_T_TNC_ITGAV_ITGB6	tumour	T	TNC	ITGAV	ITGB6	Specific to RP-like tumours
tumour_T_TNXB_ITGAV_ITGB6	tumour	T	TNXB	ITGAV	ITGB6	Specific to RP-like tumours
tumour_T_COL1A1_ITGAV_ITGB8	tumour	T	COL1A1	ITGAV	ITGB8	Specific to RP-like tumours
tumour_T_COL1A2_ITGAV_ITGB8	tumour	T	COL1A2	ITGAV	ITGB8	Specific to RP-like tumours
tumour_T_COL4A1_ITGAV_ITGB8	tumour	T	COL4A1	ITGAV	ITGB8	Specific to RP-like tumours
tumour_T_COL4A2_ITGAV_ITGB8	tumour	T	COL4A2	ITGAV	ITGB8	Specific to RP-like tumours
tumour_T_COL4A4_ITGAV_ITGB8	tumour	T	COL4A4	ITGAV	ITGB8	Specific to RP-like tumours
tumour_T_COL4A5_ITGAV_ITGB8	tumour	T	COL4A5	ITGAV	ITGB8	Specific to RP-like tumours
tumour_T_COL6A1_ITGAV_ITGB8	tumour	T	COL6A1	ITGAV	ITGB8	Specific to RP-like tumours
tumour_T_COL6A2_ITGAV_ITGB8	tumour	T	COL6A2	ITGAV	ITGB8	Specific to RP-like tumours
tumour_T_COL6A3_ITGAV_ITGB8	tumour	T	COL6A3	ITGAV	ITGB8	Specific to RP-like tumours
tumour_T_COL9A1_ITGAV_ITGB8	tumour	T	COL9A1	ITGAV	ITGB8	Specific to RP-like tumours
tumour_T_COL9A2_ITGAV_ITGB8	tumour	T	COL9A2	ITGAV	ITGB8	Specific to RP-like tumours
tumour_T_COL9A3_ITGAV_ITGB8	tumour	T	COL9A3	ITGAV	ITGB8	Specific to RP-like tumours
tumour_T_FN1_ITGAV_ITGB8	tumour	T	FN1	ITGAV	ITGB8	Specific to RP-like tumours
tumour_T_LAMA2_ITGAV_ITGB8	tumour	T	LAMA2	ITGAV	ITGB8	Specific to RP-like tumours
tumour_T_LAMA3_ITGAV_ITGB8	tumour	T	LAMA3	ITGAV	ITGB8	Specific to RP-like tumours
tumour_T_LAMA4_ITGAV_ITGB8	tumour	T	LAMA4	ITGAV	ITGB8	Specific to RP-like tumours
tumour_T_LAMA5_ITGAV_ITGB8	tumour	T	LAMA5	ITGAV	ITGB8	Specific to RP-like tumours
tumour_T_LAMB1_ITGAV_ITGB8	tumour	T	LAMB1	ITGAV	ITGB8	Specific to RP-like tumours
tumour_T_LAMB2_ITGAV_ITGB8	tumour	T	LAMB2	ITGAV	ITGB8	Specific to RP-like tumours
tumour_T_LAMB3_ITGAV_ITGB8	tumour	T	LAMB3	ITGAV	ITGB8	Specific to RP-like tumours
tumour_T_LAMC1_ITGAV_ITGB8	tumour	T	LAMC1	ITGAV	ITGB8	Specific to RP-like tumours
tumour_T_LAMC2_ITGAV_ITGB8	tumour	T	LAMC2	ITGAV	ITGB8	Specific to RP-like tumours
tumour_T_LAMC3_ITGAV_ITGB8	tumour	T	LAMC3	ITGAV	ITGB8	Specific to RP-like tumours
tumour_T_VTN_ITGAV_ITGB8	tumour	T	VTN	ITGAV	ITGB8	Specific to RP-like tumours
tumour_T_C3_ITGAX_ITGB2	tumour	T	C3	ITGAX	ITGB2	Specific to RP-like tumours
tumour_T_ITGA4_ITGB1_VCAM1	tumour	T	ITGA4	ITGB1	VCAM1	Specific to RP-like tumours
tumour_T_ITGA9_ITGB1_VCAM1	tumour	T	ITGA9	ITGB1	VCAM1	Specific to RP-like tumours
tumour_T_ITGA4_ITGB7_VCAM1	tumour	T	ITGA4	ITGB7	VCAM1	Specific to RP-like tumours
tumour_T_CD46_JAG1	tumour	T	CD46	JAG1	-	Specific to RP-like tumours
tumour_T_F11R_JAM3	tumour	T	F11R	JAM3	-	Specific to RP-like tumours
tumour_T_JAM3_JAM3	tumour	T	JAM3	JAM3	-	Specific to RP-like tumours
tumour_T_KISS1_KISS1R	tumour	T	KISS1	KISS1R	-	Specific to RP-like tumours
tumour_T_CLEC2B_KLRB1	tumour	T	CLEC2B	KLRB1	-	Specific to RP-like tumours
tumour_T_CLEC2D_KLRB1	tumour	T	CLEC2D	KLRB1	-	Specific to RP-like tumours
tumour_T_CDH1_KLRG1	tumour	T	CDH1	KLRG1	-	Specific to RP-like tumours
tumour_T_L1CAM_L1CAM	tumour	T	L1CAM	L1CAM	-	Specific to RP-like tumours
tumour_T_NCAM2_L1CAM	tumour	T	NCAM2	L1CAM	-	Specific to RP-like tumours
tumour_T_CTF1_LIFR_IL6ST	tumour	T	CTF1	LIFR	IL6ST	Specific to RP-like tumours
tumour_T_LIF_LIFR_IL6ST	tumour	T	LIF	LIFR	IL6ST	Specific to RP-like tumours
tumour_T_OSM_LIFR_IL6ST	tumour	T	OSM	LIFR	IL6ST	Specific to RP-like tumours
tumour_T_ANGPTL1_LILRB3	tumour	T	ANGPTL1	LILRB3	-	Specific to RP-like tumours
tumour_T_ANGPTL2_LILRB3	tumour	T	ANGPTL2	LILRB3	-	Specific to RP-like tumours
tumour_T_MDK_LRP1	tumour	T	MDK	LRP1	-	Specific to RP-like tumours
tumour_T_TNFSF14_LTBR	tumour	T	TNFSF14	LTBR	-	Specific to RP-like tumours
tumour_T_POMC_MC1R	tumour	T	POMC	MC1R	-	Specific to RP-like tumours
tumour_T_WNT5A_MCAM	tumour	T	WNT5A	MCAM	-	Specific to RP-like tumours
tumour_T_PMCH_MERTK	tumour	T	PMCH	MERTK	-	Specific to RP-like tumours
tumour_T_HGF_MET	tumour	T	HGF	MET	-	Specific to RP-like tumours
tumour_T_MPZL1_MPZL1	tumour	T	MPZL1	MPZL1	-	Specific to RP-like tumours
tumour_T_MDK_NCL	tumour	T	MDK	NCL	-	Specific to RP-like tumours
tumour_T_BAG6_NCR3	tumour	T	BAG6	NCR3	-	Specific to RP-like tumours
tumour_T_NEGR1_NEGR1	tumour	T	NEGR1	NEGR1	-	Specific to RP-like tumours
tumour_T_NGF_NGFR	tumour	T	NGF	NGFR	-	Specific to RP-like tumours
tumour_T_NRXN2_NLGN2	tumour	T	NRXN2	NLGN2	-	Specific to RP-like tumours
tumour_T_JAG1_NOTCH1	tumour	T	JAG1	NOTCH1	-	Specific to RP-like tumours
tumour_T_JAG2_NOTCH1	tumour	T	JAG2	NOTCH1	-	Specific to RP-like tumours
tumour_T_JAG1_NOTCH2	tumour	T	JAG1	NOTCH2	-	Specific to RP-like tumours
tumour_T_JAG2_NOTCH2	tumour	T	JAG2	NOTCH2	-	Specific to RP-like tumours
tumour_T_JAG1_NOTCH3	tumour	T	JAG1	NOTCH3	-	Specific to RP-like tumours
tumour_T_JAG2_NOTCH3	tumour	T	JAG2	NOTCH3	-	Specific to RP-like tumours
tumour_T_SEMA3C_NRP1_NRP2	tumour	T	SEMA3C	NRP1	NRP2	Specific to RP-like tumours
tumour_T_SEMA3A_NRP1_PLXNA1	tumour	T	SEMA3A	NRP1	PLXNA1	Specific to RP-like tumours
tumour_T_SEMA3B_NRP1_PLXNA1	tumour	T	SEMA3B	NRP1	PLXNA1	Specific to RP-like tumours
tumour_T_SEMA3C_NRP1_PLXNA1	tumour	T	SEMA3C	NRP1	PLXNA1	Specific to RP-like tumours
tumour_T_SEMA4A_NRP1_PLXNA1	tumour	T	SEMA4A	NRP1	PLXNA1	Specific to RP-like tumours
tumour_T_SEMA3A_NRP1_PLXNA2	tumour	T	SEMA3A	NRP1	PLXNA2	Specific to RP-like tumours
tumour_T_SEMA3B_NRP1_PLXNA2	tumour	T	SEMA3B	NRP1	PLXNA2	Specific to RP-like tumours
tumour_T_SEMA3C_NRP1_PLXNA2	tumour	T	SEMA3C	NRP1	PLXNA2	Specific to RP-like tumours
tumour_T_SEMA4A_NRP1_PLXNA2	tumour	T	SEMA4A	NRP1	PLXNA2	Specific to RP-like tumours
tumour_T_SEMA3A_NRP1_PLXNA3	tumour	T	SEMA3A	NRP1	PLXNA3	Specific to RP-like tumours
tumour_T_SEMA3B_NRP1_PLXNA3	tumour	T	SEMA3B	NRP1	PLXNA3	Specific to RP-like tumours
tumour_T_SEMA3C_NRP1_PLXNA3	tumour	T	SEMA3C	NRP1	PLXNA3	Specific to RP-like tumours
tumour_T_SEMA4A_NRP1_PLXNA3	tumour	T	SEMA4A	NRP1	PLXNA3	Specific to RP-like tumours
tumour_T_SEMA3A_NRP1_PLXNA4	tumour	T	SEMA3A	NRP1	PLXNA4	Specific to RP-like tumours
tumour_T_SEMA3B_NRP1_PLXNA4	tumour	T	SEMA3B	NRP1	PLXNA4	Specific to RP-like tumours
tumour_T_SEMA3C_NRP1_PLXNA4	tumour	T	SEMA3C	NRP1	PLXNA4	Specific to RP-like tumours
tumour_T_SEMA4A_NRP1_PLXNA4	tumour	T	SEMA4A	NRP1	PLXNA4	Specific to RP-like tumours
tumour_T_SEMA3B_NRP2_PLXNA1	tumour	T	SEMA3B	NRP2	PLXNA1	Specific to RP-like tumours
tumour_T_SEMA3C_NRP2_PLXNA1	tumour	T	SEMA3C	NRP2	PLXNA1	Specific to RP-like tumours
tumour_T_SEMA3F_NRP2_PLXNA1	tumour	T	SEMA3F	NRP2	PLXNA1	Specific to RP-like tumours
tumour_T_SEMA3B_NRP2_PLXNA2	tumour	T	SEMA3B	NRP2	PLXNA2	Specific to RP-like tumours
tumour_T_SEMA3C_NRP2_PLXNA2	tumour	T	SEMA3C	NRP2	PLXNA2	Specific to RP-like tumours
tumour_T_SEMA3F_NRP2_PLXNA2	tumour	T	SEMA3F	NRP2	PLXNA2	Specific to RP-like tumours
tumour_T_SEMA3B_NRP2_PLXNA3	tumour	T	SEMA3B	NRP2	PLXNA3	Specific to RP-like tumours
tumour_T_SEMA3C_NRP2_PLXNA3	tumour	T	SEMA3C	NRP2	PLXNA3	Specific to RP-like tumours
tumour_T_SEMA3F_NRP2_PLXNA3	tumour	T	SEMA3F	NRP2	PLXNA3	Specific to RP-like tumours
tumour_T_SEMA3B_NRP2_PLXNA4	tumour	T	SEMA3B	NRP2	PLXNA4	Specific to RP-like tumours
tumour_T_SEMA3C_NRP2_PLXNA4	tumour	T	SEMA3C	NRP2	PLXNA4	Specific to RP-like tumours
tumour_T_SEMA3F_NRP2_PLXNA4	tumour	T	SEMA3F	NRP2	PLXNA4	Specific to RP-like tumours
tumour_T_NTF3_NTRK2	tumour	T	NTF3	NTRK2	-	Specific to RP-like tumours
tumour_T_NTF3_NTRK3	tumour	T	NTF3	NTRK3	-	Specific to RP-like tumours
tumour_T_OCLN_OCLN	tumour	T	OCLN	OCLN	-	Specific to RP-like tumours
tumour_T_OSM_OSMR_IL6ST	tumour	T	OSM	OSMR	IL6ST	Specific to RP-like tumours
tumour_T_OXT_OXTR	tumour	T	OXT	OXTR	-	Specific to RP-like tumours
tumour_T_F2_PARD3	tumour	T	F2	PARD3	-	Specific to RP-like tumours
tumour_T_GZMA_PARD3	tumour	T	GZMA	PARD3	-	Specific to RP-like tumours
tumour_T_PRSS3_PARD3	tumour	T	PRSS3	PARD3	-	Specific to RP-like tumours
tumour_T_CD274_PDCD1	tumour	T	CD274	PDCD1	-	Specific to RP-like tumours
tumour_T_PDCD1LG2_PDCD1	tumour	T	PDCD1LG2	PDCD1	-	Specific to RP-like tumours
tumour_T_PDGFA_PDGFRA	tumour	T	PDGFA	PDGFRA	-	Specific to RP-like tumours
tumour_T_PDGFB_PDGFRA	tumour	T	PDGFB	PDGFRA	-	Specific to RP-like tumours
tumour_T_PDGFC_PDGFRA	tumour	T	PDGFC	PDGFRA	-	Specific to RP-like tumours
tumour_T_PDGFA_PDGFRB	tumour	T	PDGFA	PDGFRB	-	Specific to RP-like tumours
tumour_T_PDGFB_PDGFRB	tumour	T	PDGFB	PDGFRB	-	Specific to RP-like tumours
tumour_T_PDGFD_PDGFRB	tumour	T	PDGFD	PDGFRB	-	Specific to RP-like tumours
tumour_T_PECAM1_PECAM1	tumour	T	PECAM1	PECAM1	-	Specific to RP-like tumours
tumour_T_SEMA6D_PLXNA1_KDR	tumour	T	SEMA6D	PLXNA1	KDR	Specific to RP-like tumours
tumour_T_SEMA5A_PLXNA1	tumour	T	SEMA5A	PLXNA1	-	Specific to RP-like tumours
tumour_T_SEMA6D_PLXNA1	tumour	T	SEMA6D	PLXNA1	-	Specific to RP-like tumours
tumour_T_SEMA6A_PLXNA2	tumour	T	SEMA6A	PLXNA2	-	Specific to RP-like tumours
tumour_T_SEMA6B_PLXNA2	tumour	T	SEMA6B	PLXNA2	-	Specific to RP-like tumours
tumour_T_SEMA5A_PLXNA3	tumour	T	SEMA5A	PLXNA3	-	Specific to RP-like tumours
tumour_T_SEMA4A_PLXNB1	tumour	T	SEMA4A	PLXNB1	-	Specific to RP-like tumours
tumour_T_SEMA4D_PLXNB1	tumour	T	SEMA4D	PLXNB1	-	Specific to RP-like tumours
tumour_T_SEMA4A_PLXNB2	tumour	T	SEMA4A	PLXNB2	-	Specific to RP-like tumours
tumour_T_SEMA4C_PLXNB2	tumour	T	SEMA4C	PLXNB2	-	Specific to RP-like tumours
tumour_T_SEMA4D_PLXNB2	tumour	T	SEMA4D	PLXNB2	-	Specific to RP-like tumours
tumour_T_SEMA4G_PLXNB2	tumour	T	SEMA4G	PLXNB2	-	Specific to RP-like tumours
tumour_T_SEMA7A_PLXNC1	tumour	T	SEMA7A	PLXNC1	-	Specific to RP-like tumours
tumour_T_SEMA3C_PLXND1	tumour	T	SEMA3C	PLXND1	-	Specific to RP-like tumours
tumour_T_SEMA3E_PLXND1	tumour	T	SEMA3E	PLXND1	-	Specific to RP-like tumours
tumour_T_SELL_PODXL	tumour	T	SELL	PODXL	-	Specific to RP-like tumours
tumour_T_IHH_PTCH1_SMO	tumour	T	IHH	PTCH1	SMO	Specific to RP-like tumours
tumour_T_SHH_PTCH1_SMO	tumour	T	SHH	PTCH1	SMO	Specific to RP-like tumours
tumour_T_IHH_PTCH2_SMO	tumour	T	IHH	PTCH2	SMO	Specific to RP-like tumours
tumour_T_SHH_PTCH2_SMO	tumour	T	SHH	PTCH2	SMO	Specific to RP-like tumours
tumour_T_PTHLH_PTH1R	tumour	T	PTHLH	PTH1R	-	Specific to RP-like tumours
tumour_T_CD22_PTPRC	tumour	T	CD22	PTPRC	-	Specific to RP-like tumours
tumour_T_LGALS9_PTPRC	tumour	T	LGALS9	PTPRC	-	Specific to RP-like tumours
tumour_T_PTPRM_PTPRM	tumour	T	PTPRM	PTPRM	-	Specific to RP-like tumours
tumour_T_CD226_PVR	tumour	T	CD226	PVR	-	Specific to RP-like tumours
tumour_T_CD96_PVR	tumour	T	CD96	PVR	-	Specific to RP-like tumours
tumour_T_TIGIT_PVR	tumour	T	TIGIT	PVR	-	Specific to RP-like tumours
tumour_T_SCT_SCTR	tumour	T	SCT	SCTR	-	Specific to RP-like tumours
tumour_T_COL6A1_SDC1	tumour	T	COL6A1	SDC1	-	Specific to RP-like tumours
tumour_T_MDK_SDC1	tumour	T	MDK	SDC1	-	Specific to RP-like tumours
tumour_T_ANGPTL4_SDC2	tumour	T	ANGPTL4	SDC2	-	Specific to RP-like tumours
tumour_T_MDK_SDC2	tumour	T	MDK	SDC2	-	Specific to RP-like tumours
tumour_T_PTN_SDC2	tumour	T	PTN	SDC2	-	Specific to RP-like tumours
tumour_T_ANGPTL4_SDC3	tumour	T	ANGPTL4	SDC3	-	Specific to RP-like tumours
tumour_T_PTN_SDC3	tumour	T	PTN	SDC3	-	Specific to RP-like tumours
tumour_T_COL6A1_SDC4	tumour	T	COL6A1	SDC4	-	Specific to RP-like tumours
tumour_T_MDK_SDC4	tumour	T	MDK	SDC4	-	Specific to RP-like tumours
tumour_T_SELPLG_SELL	tumour	T	SELPLG	SELL	-	Specific to RP-like tumours
tumour_T_ICAM1_SPN	tumour	T	ICAM1	SPN	-	Specific to RP-like tumours
tumour_T_SIGLEC1_SPN	tumour	T	SIGLEC1	SPN	-	Specific to RP-like tumours
tumour_T_TGFB2_TGFbR1_R2	tumour	T	TGFB2	TGFbR1	R2	Specific to RP-like tumours
tumour_T_TGFB3_TGFbR1_R2	tumour	T	TGFB3	TGFbR1	R2	Specific to RP-like tumours
tumour_T_GDF15_TGFBR2	tumour	T	GDF15	TGFBR2	-	Specific to RP-like tumours
tumour_T_PVR_TIGIT	tumour	T	PVR	TIGIT	-	Specific to RP-like tumours
tumour_T_ANGPTL2_TLR4	tumour	T	ANGPTL2	TLR4	-	Specific to RP-like tumours
tumour_T_RETN_TLR4	tumour	T	RETN	TLR4	-	Specific to RP-like tumours
tumour_T_ENTPD1_TMIGD3	tumour	T	ENTPD1	TMIGD3	-	Specific to RP-like tumours
tumour_T_TNFSF10_TNFRSF10A	tumour	T	TNFSF10	TNFRSF10A	-	Specific to RP-like tumours
tumour_T_TNFSF13B_TNFRSF13B	tumour	T	TNFSF13B	TNFRSF13B	-	Specific to RP-like tumours
tumour_T_TNFSF13B_TNFRSF13C	tumour	T	TNFSF13B	TNFRSF13C	-	Specific to RP-like tumours
tumour_T_TNFSF13B_TNFRSF17	tumour	T	TNFSF13B	TNFRSF17	-	Specific to RP-like tumours
tumour_T_LTA_TNFRSF1A	tumour	T	LTA	TNFRSF1A	-	Specific to RP-like tumours
tumour_T_TNF_TNFRSF1A	tumour	T	TNF	TNFRSF1A	-	Specific to RP-like tumours
tumour_T_LTA_TNFRSF1B	tumour	T	LTA	TNFRSF1B	-	Specific to RP-like tumours
tumour_T_TNF_TNFRSF1B	tumour	T	TNF	TNFRSF1B	-	Specific to RP-like tumours
tumour_T_TNFSF15_TNFRSF25	tumour	T	TNFSF15	TNFRSF25	-	Specific to RP-like tumours
tumour_T_PROS1_TYRO3	tumour	T	PROS1	TYRO3	-	Specific to RP-like tumours
tumour_TAMs_CXCL11_ACKR3	tumour	TAMs	CXCL11	ACKR3	-	Specific to RP-like tumours
tumour_TAMs_CXCL12_ACKR3	tumour	TAMs	CXCL12	ACKR3	-	Specific to RP-like tumours
tumour_TAMs_MIF_ACKR3	tumour	TAMs	MIF	ACKR3	-	Specific to RP-like tumours
tumour_TAMs_TGFB2_ACVR1_TGFbR	tumour	TAMs	TGFB2	ACVR1	TGFbR	Specific to RP-like tumours
tumour_TAMs_TGFB3_ACVR1_TGFbR	tumour	TAMs	TGFB3	ACVR1	TGFbR	Specific to RP-like tumours
tumour_TAMs_Activin AB_ACVR1B_ACVR2A	tumour	TAMs	Activin AB	ACVR1B	ACVR2A	Specific to RP-like tumours
tumour_TAMs_INHBA_ACVR1B_ACVR2A	tumour	TAMs	INHBA	ACVR1B	ACVR2A	Specific to RP-like tumours
tumour_TAMs_INHBB_ACVR1B_ACVR2A	tumour	TAMs	INHBB	ACVR1B	ACVR2A	Specific to RP-like tumours
tumour_TAMs_INHBE_ACVR1B_ACVR2A	tumour	TAMs	INHBE	ACVR1B	ACVR2A	Specific to RP-like tumours
tumour_TAMs_Activin AB_ACVR1B_ACVR2B	tumour	TAMs	Activin AB	ACVR1B	ACVR2B	Specific to RP-like tumours
tumour_TAMs_INHBA_ACVR1B_ACVR2B	tumour	TAMs	INHBA	ACVR1B	ACVR2B	Specific to RP-like tumours
tumour_TAMs_INHBB_ACVR1B_ACVR2B	tumour	TAMs	INHBB	ACVR1B	ACVR2B	Specific to RP-like tumours
tumour_TAMs_INHBE_ACVR1B_ACVR2B	tumour	TAMs	INHBE	ACVR1B	ACVR2B	Specific to RP-like tumours
tumour_TAMs_TGFB2_ACVR1B_TGFbR2	tumour	TAMs	TGFB2	ACVR1B	TGFbR2	Specific to RP-like tumours
tumour_TAMs_TGFB3_ACVR1B_TGFbR2	tumour	TAMs	TGFB3	ACVR1B	TGFbR2	Specific to RP-like tumours
tumour_TAMs_Activin AB_ACVR1C_ACVR2A	tumour	TAMs	Activin AB	ACVR1C	ACVR2A	Specific to RP-like tumours
tumour_TAMs_INHBB_ACVR1C_ACVR2A	tumour	TAMs	INHBB	ACVR1C	ACVR2A	Specific to RP-like tumours
tumour_TAMs_INHBE_ACVR1C_ACVR2A	tumour	TAMs	INHBE	ACVR1C	ACVR2A	Specific to RP-like tumours
tumour_TAMs_Activin AB_ACVR1C_ACVR2B	tumour	TAMs	Activin AB	ACVR1C	ACVR2B	Specific to RP-like tumours
tumour_TAMs_INHBB_ACVR1C_ACVR2B	tumour	TAMs	INHBB	ACVR1C	ACVR2B	Specific to RP-like tumours
tumour_TAMs_INHBE_ACVR1C_ACVR2B	tumour	TAMs	INHBE	ACVR1C	ACVR2B	Specific to RP-like tumours
tumour_TAMs_TGFB2_ACVR1C_TGFbR2	tumour	TAMs	TGFB2	ACVR1C	TGFbR2	Specific to RP-like tumours
tumour_TAMs_TGFB3_ACVR1C_TGFbR2	tumour	TAMs	TGFB3	ACVR1C	TGFbR2	Specific to RP-like tumours
tumour_TAMs_Inhibin A_ACVR2A	tumour	TAMs	Inhibin A	ACVR2A	-	Specific to RP-like tumours
tumour_TAMs_Inhibin B_ACVR2B	tumour	TAMs	Inhibin B	ACVR2B	-	Specific to RP-like tumours
tumour_TAMs_ENTPD1_ADORA1	tumour	TAMs	ENTPD1	ADORA1	-	Specific to RP-like tumours
tumour_TAMs_ENTPD1_ADORA2B	tumour	TAMs	ENTPD1	ADORA2B	-	Specific to RP-like tumours
tumour_TAMs_AGT_AGTR1	tumour	TAMs	AGT	AGTR1	-	Specific to RP-like tumours
tumour_TAMs_CD6_ALCAM	tumour	TAMs	CD6	ALCAM	-	Specific to RP-like tumours
tumour_TAMs_AMH_AMHR2_ACVR1	tumour	TAMs	AMH	AMHR2	ACVR1	Specific to RP-like tumours
tumour_TAMs_AMH_AMHR2_BMPR1A	tumour	TAMs	AMH	AMHR2	BMPR1A	Specific to RP-like tumours
tumour_TAMs_PROS1_AXL	tumour	TAMs	PROS1	AXL	-	Specific to RP-like tumours
tumour_TAMs_KNG1_BDKRB1	tumour	TAMs	KNG1	BDKRB1	-	Specific to RP-like tumours
tumour_TAMs_KNG1_BDKRB2	tumour	TAMs	KNG1	BDKRB2	-	Specific to RP-like tumours
tumour_TAMs_C3_C3AR1	tumour	TAMs	C3	C3AR1	-	Specific to RP-like tumours
tumour_TAMs_C5_C5AR1	tumour	TAMs	C5	C5AR1	-	Specific to RP-like tumours
tumour_TAMs_CADM1_CADM1	tumour	TAMs	CADM1	CADM1	-	Specific to RP-like tumours
tumour_TAMs_ADM_CALCRL	tumour	TAMs	ADM	CALCRL	-	Specific to RP-like tumours
tumour_TAMs_RETN_CAP1	tumour	TAMs	RETN	CAP1	-	Specific to RP-like tumours
tumour_TAMs_CCL13_CCR1	tumour	TAMs	CCL13	CCR1	-	Specific to RP-like tumours
tumour_TAMs_CCL15_CCR1	tumour	TAMs	CCL15	CCR1	-	Specific to RP-like tumours
tumour_TAMs_CCL23_CCR1	tumour	TAMs	CCL23	CCR1	-	Specific to RP-like tumours
tumour_TAMs_CCL3_CCR1	tumour	TAMs	CCL3	CCR1	-	Specific to RP-like tumours
tumour_TAMs_CCL3L3_CCR1	tumour	TAMs	CCL3L3	CCR1	-	Specific to RP-like tumours
tumour_TAMs_CCL8_CCR1	tumour	TAMs	CCL8	CCR1	-	Specific to RP-like tumours
tumour_TAMs_CCL28_CCR10	tumour	TAMs	CCL28	CCR10	-	Specific to RP-like tumours
tumour_TAMs_CCL2_CCR2	tumour	TAMs	CCL2	CCR2	-	Specific to RP-like tumours
tumour_TAMs_CCL8_CCR2	tumour	TAMs	CCL8	CCR2	-	Specific to RP-like tumours
tumour_TAMs_CCL17_CCR4	tumour	TAMs	CCL17	CCR4	-	Specific to RP-like tumours
tumour_TAMs_CCL22_CCR4	tumour	TAMs	CCL22	CCR4	-	Specific to RP-like tumours
tumour_TAMs_CCL3_CCR5	tumour	TAMs	CCL3	CCR5	-	Specific to RP-like tumours
tumour_TAMs_CCL4_CCR5	tumour	TAMs	CCL4	CCR5	-	Specific to RP-like tumours
tumour_TAMs_CCL20_CCR6	tumour	TAMs	CCL20	CCR6	-	Specific to RP-like tumours
tumour_TAMs_CCL19_CCR7	tumour	TAMs	CCL19	CCR7	-	Specific to RP-like tumours
tumour_TAMs_CCL21_CCR7	tumour	TAMs	CCL21	CCR7	-	Specific to RP-like tumours
tumour_TAMs_PVR_CD226	tumour	TAMs	PVR	CD226	-	Specific to RP-like tumours
tumour_TAMs_CD70_CD27	tumour	TAMs	CD70	CD27	-	Specific to RP-like tumours
tumour_TAMs_CD80_CD274	tumour	TAMs	CD80	CD274	-	Specific to RP-like tumours
tumour_TAMs_CD80_CD28	tumour	TAMs	CD80	CD28	-	Specific to RP-like tumours
tumour_TAMs_CD86_CD28	tumour	TAMs	CD86	CD28	-	Specific to RP-like tumours
tumour_TAMs_ICOSLG_CD28	tumour	TAMs	ICOSLG	CD28	-	Specific to RP-like tumours
tumour_TAMs_COMP_CD36	tumour	TAMs	COMP	CD36	-	Specific to RP-like tumours
tumour_TAMs_THBS1_CD36	tumour	TAMs	THBS1	CD36	-	Specific to RP-like tumours
tumour_TAMs_THBS2_CD36	tumour	TAMs	THBS2	CD36	-	Specific to RP-like tumours
tumour_TAMs_THBS3_CD36	tumour	TAMs	THBS3	CD36	-	Specific to RP-like tumours
tumour_TAMs_IL16_CD4	tumour	TAMs	IL16	CD4	-	Specific to RP-like tumours
tumour_TAMs_CD40LG_CD40	tumour	TAMs	CD40LG	CD40	-	Specific to RP-like tumours
tumour_TAMs_COL1A1_CD44	tumour	TAMs	COL1A1	CD44	-	Specific to RP-like tumours
tumour_TAMs_COL1A2_CD44	tumour	TAMs	COL1A2	CD44	-	Specific to RP-like tumours
tumour_TAMs_COL4A1_CD44	tumour	TAMs	COL4A1	CD44	-	Specific to RP-like tumours
tumour_TAMs_COL4A2_CD44	tumour	TAMs	COL4A2	CD44	-	Specific to RP-like tumours
tumour_TAMs_COL4A4_CD44	tumour	TAMs	COL4A4	CD44	-	Specific to RP-like tumours
tumour_TAMs_COL4A5_CD44	tumour	TAMs	COL4A5	CD44	-	Specific to RP-like tumours
tumour_TAMs_COL6A1_CD44	tumour	TAMs	COL6A1	CD44	-	Specific to RP-like tumours
tumour_TAMs_COL6A2_CD44	tumour	TAMs	COL6A2	CD44	-	Specific to RP-like tumours
tumour_TAMs_COL6A3_CD44	tumour	TAMs	COL6A3	CD44	-	Specific to RP-like tumours
tumour_TAMs_COL9A1_CD44	tumour	TAMs	COL9A1	CD44	-	Specific to RP-like tumours
tumour_TAMs_COL9A2_CD44	tumour	TAMs	COL9A2	CD44	-	Specific to RP-like tumours
tumour_TAMs_COL9A3_CD44	tumour	TAMs	COL9A3	CD44	-	Specific to RP-like tumours
tumour_TAMs_LAMA2_CD44	tumour	TAMs	LAMA2	CD44	-	Specific to RP-like tumours
tumour_TAMs_LAMA3_CD44	tumour	TAMs	LAMA3	CD44	-	Specific to RP-like tumours
tumour_TAMs_LAMA4_CD44	tumour	TAMs	LAMA4	CD44	-	Specific to RP-like tumours
tumour_TAMs_LAMA5_CD44	tumour	TAMs	LAMA5	CD44	-	Specific to RP-like tumours
tumour_TAMs_LAMB1_CD44	tumour	TAMs	LAMB1	CD44	-	Specific to RP-like tumours
tumour_TAMs_LAMB2_CD44	tumour	TAMs	LAMB2	CD44	-	Specific to RP-like tumours
tumour_TAMs_LAMB3_CD44	tumour	TAMs	LAMB3	CD44	-	Specific to RP-like tumours
tumour_TAMs_LAMC2_CD44	tumour	TAMs	LAMC2	CD44	-	Specific to RP-like tumours
tumour_TAMs_LAMC3_CD44	tumour	TAMs	LAMC3	CD44	-	Specific to RP-like tumours
tumour_TAMs_LGALS9_CD44	tumour	TAMs	LGALS9	CD44	-	Specific to RP-like tumours
tumour_TAMs_ALCAM_CD6	tumour	TAMs	ALCAM	CD6	-	Specific to RP-like tumours
tumour_TAMs_SEMA4D_CD72	tumour	TAMs	SEMA4D	CD72	-	Specific to RP-like tumours
tumour_TAMs_MIF_CD74_CXCR2	tumour	TAMs	MIF	CD74	CXCR2	Specific to RP-like tumours
tumour_TAMs_CDH1_CDH1	tumour	TAMs	CDH1	CDH1	-	Specific to RP-like tumours
tumour_TAMs_ANGPTL4_CDH11	tumour	TAMs	ANGPTL4	CDH11	-	Specific to RP-like tumours
tumour_TAMs_CDH2_CDH2	tumour	TAMs	CDH2	CDH2	-	Specific to RP-like tumours
tumour_TAMs_CD209_CEACAM1	tumour	TAMs	CD209	CEACAM1	-	Specific to RP-like tumours
tumour_TAMs_CLDN11_CLDN11	tumour	TAMs	CLDN11	CLDN11	-	Specific to RP-like tumours
tumour_TAMs_RARRES2_CMKLR1	tumour	TAMs	RARRES2	CMKLR1	-	Specific to RP-like tumours
tumour_TAMs_CLCF1_CNTFR_LIFR	tumour	TAMs	CLCF1	CNTFR	LIFR	Specific to RP-like tumours
tumour_TAMs_CSF1_CSF1R	tumour	TAMs	CSF1	CSF1R	-	Specific to RP-like tumours
tumour_TAMs_IL34_CSF1R	tumour	TAMs	IL34	CSF1R	-	Specific to RP-like tumours
tumour_TAMs_CD80_CTLA4	tumour	TAMs	CD80	CTLA4	-	Specific to RP-like tumours
tumour_TAMs_CD86_CTLA4	tumour	TAMs	CD86	CTLA4	-	Specific to RP-like tumours
tumour_TAMs_ICOSLG_CTLA4	tumour	TAMs	ICOSLG	CTLA4	-	Specific to RP-like tumours
tumour_TAMs_CX3CL1_CX3CR1	tumour	TAMs	CX3CL1	CX3CR1	-	Specific to RP-like tumours
tumour_TAMs_CXCL1_CXCR2	tumour	TAMs	CXCL1	CXCR2	-	Specific to RP-like tumours
tumour_TAMs_CXCL2_CXCR2	tumour	TAMs	CXCL2	CXCR2	-	Specific to RP-like tumours
tumour_TAMs_CXCL3_CXCR2	tumour	TAMs	CXCL3	CXCR2	-	Specific to RP-like tumours
tumour_TAMs_CXCL5_CXCR2	tumour	TAMs	CXCL5	CXCR2	-	Specific to RP-like tumours
tumour_TAMs_CXCL6_CXCR2	tumour	TAMs	CXCL6	CXCR2	-	Specific to RP-like tumours
tumour_TAMs_CXCL8_CXCR2	tumour	TAMs	CXCL8	CXCR2	-	Specific to RP-like tumours
tumour_TAMs_CXCL10_CXCR3	tumour	TAMs	CXCL10	CXCR3	-	Specific to RP-like tumours
tumour_TAMs_CXCL11_CXCR3	tumour	TAMs	CXCL11	CXCR3	-	Specific to RP-like tumours
tumour_TAMs_CXCL13_CXCR3	tumour	TAMs	CXCL13	CXCR3	-	Specific to RP-like tumours
tumour_TAMs_CXCL9_CXCR3	tumour	TAMs	CXCL9	CXCR3	-	Specific to RP-like tumours
tumour_TAMs_PF4_CXCR3	tumour	TAMs	PF4	CXCR3	-	Specific to RP-like tumours
tumour_TAMs_PF4V1_CXCR3	tumour	TAMs	PF4V1	CXCR3	-	Specific to RP-like tumours
tumour_TAMs_CXCL13_CXCR5	tumour	TAMs	CXCL13	CXCR5	-	Specific to RP-like tumours
tumour_TAMs_CXCL16_CXCR6	tumour	TAMs	CXCL16	CXCR6	-	Specific to RP-like tumours
tumour_TAMs_AGRN_DAG1	tumour	TAMs	AGRN	DAG1	-	Specific to RP-like tumours
tumour_TAMs_HSPG2_DAG1	tumour	TAMs	HSPG2	DAG1	-	Specific to RP-like tumours
tumour_TAMs_LAMA2_DAG1	tumour	TAMs	LAMA2	DAG1	-	Specific to RP-like tumours
tumour_TAMs_LAMA3_DAG1	tumour	TAMs	LAMA3	DAG1	-	Specific to RP-like tumours
tumour_TAMs_LAMA4_DAG1	tumour	TAMs	LAMA4	DAG1	-	Specific to RP-like tumours
tumour_TAMs_LAMA5_DAG1	tumour	TAMs	LAMA5	DAG1	-	Specific to RP-like tumours
tumour_TAMs_LAMB1_DAG1	tumour	TAMs	LAMB1	DAG1	-	Specific to RP-like tumours
tumour_TAMs_LAMB2_DAG1	tumour	TAMs	LAMB2	DAG1	-	Specific to RP-like tumours
tumour_TAMs_LAMB3_DAG1	tumour	TAMs	LAMB3	DAG1	-	Specific to RP-like tumours
tumour_TAMs_LAMC1_DAG1	tumour	TAMs	LAMC1	DAG1	-	Specific to RP-like tumours
tumour_TAMs_LAMC2_DAG1	tumour	TAMs	LAMC2	DAG1	-	Specific to RP-like tumours
tumour_TAMs_LAMC3_DAG1	tumour	TAMs	LAMC3	DAG1	-	Specific to RP-like tumours
tumour_TAMs_DSC2_DSG2	tumour	TAMs	DSC2	DSG2	-	Specific to RP-like tumours
tumour_TAMs_EDA_EDA2R	tumour	TAMs	EDA	EDA2R	-	Specific to RP-like tumours
tumour_TAMs_EDN1_EDNRA	tumour	TAMs	EDN1	EDNRA	-	Specific to RP-like tumours
tumour_TAMs_EDN1_EDNRB	tumour	TAMs	EDN1	EDNRB	-	Specific to RP-like tumours
tumour_TAMs_BTC_EGFR_ERBB2	tumour	TAMs	BTC	EGFR	ERBB2	Specific to RP-like tumours
tumour_TAMs_EGF_EGFR_ERBB2	tumour	TAMs	EGF	EGFR	ERBB2	Specific to RP-like tumours
tumour_TAMs_EREG_EGFR_ERBB2	tumour	TAMs	EREG	EGFR	ERBB2	Specific to RP-like tumours
tumour_TAMs_HBEGF_EGFR_ERBB2	tumour	TAMs	HBEGF	EGFR	ERBB2	Specific to RP-like tumours
tumour_TAMs_TGFA_EGFR_ERBB2	tumour	TAMs	TGFA	EGFR	ERBB2	Specific to RP-like tumours
tumour_TAMs_BTC_EGFR	tumour	TAMs	BTC	EGFR	-	Specific to RP-like tumours
tumour_TAMs_EGF_EGFR	tumour	TAMs	EGF	EGFR	-	Specific to RP-like tumours
tumour_TAMs_EREG_EGFR	tumour	TAMs	EREG	EGFR	-	Specific to RP-like tumours
tumour_TAMs_HBEGF_EGFR	tumour	TAMs	HBEGF	EGFR	-	Specific to RP-like tumours
tumour_TAMs_TGFA_EGFR	tumour	TAMs	TGFA	EGFR	-	Specific to RP-like tumours
tumour_TAMs_EFNA1_EPHA1	tumour	TAMs	EFNA1	EPHA1	-	Specific to RP-like tumours
tumour_TAMs_EFNA3_EPHA1	tumour	TAMs	EFNA3	EPHA1	-	Specific to RP-like tumours
tumour_TAMs_EFNA4_EPHA1	tumour	TAMs	EFNA4	EPHA1	-	Specific to RP-like tumours
tumour_TAMs_EFNA5_EPHA1	tumour	TAMs	EFNA5	EPHA1	-	Specific to RP-like tumours
tumour_TAMs_EFNA1_EPHA2	tumour	TAMs	EFNA1	EPHA2	-	Specific to RP-like tumours
tumour_TAMs_EFNA3_EPHA2	tumour	TAMs	EFNA3	EPHA2	-	Specific to RP-like tumours
tumour_TAMs_EFNA4_EPHA2	tumour	TAMs	EFNA4	EPHA2	-	Specific to RP-like tumours
tumour_TAMs_EFNA5_EPHA2	tumour	TAMs	EFNA5	EPHA2	-	Specific to RP-like tumours
tumour_TAMs_EFNA1_EPHA3	tumour	TAMs	EFNA1	EPHA3	-	Specific to RP-like tumours
tumour_TAMs_EFNA3_EPHA3	tumour	TAMs	EFNA3	EPHA3	-	Specific to RP-like tumours
tumour_TAMs_EFNA4_EPHA3	tumour	TAMs	EFNA4	EPHA3	-	Specific to RP-like tumours
tumour_TAMs_EFNA5_EPHA3	tumour	TAMs	EFNA5	EPHA3	-	Specific to RP-like tumours
tumour_TAMs_EFNA1_EPHA4	tumour	TAMs	EFNA1	EPHA4	-	Specific to RP-like tumours
tumour_TAMs_EFNA3_EPHA4	tumour	TAMs	EFNA3	EPHA4	-	Specific to RP-like tumours
tumour_TAMs_EFNA4_EPHA4	tumour	TAMs	EFNA4	EPHA4	-	Specific to RP-like tumours
tumour_TAMs_EFNA5_EPHA4	tumour	TAMs	EFNA5	EPHA4	-	Specific to RP-like tumours
tumour_TAMs_EFNB1_EPHA4	tumour	TAMs	EFNB1	EPHA4	-	Specific to RP-like tumours
tumour_TAMs_EFNB2_EPHA4	tumour	TAMs	EFNB2	EPHA4	-	Specific to RP-like tumours
tumour_TAMs_EFNA5_EPHB2	tumour	TAMs	EFNA5	EPHB2	-	Specific to RP-like tumours
tumour_TAMs_EFNB1_EPHB2	tumour	TAMs	EFNB1	EPHB2	-	Specific to RP-like tumours
tumour_TAMs_EFNB2_EPHB2	tumour	TAMs	EFNB2	EPHB2	-	Specific to RP-like tumours
tumour_TAMs_EFNB1_EPHB3	tumour	TAMs	EFNB1	EPHB3	-	Specific to RP-like tumours
tumour_TAMs_EFNB2_EPHB3	tumour	TAMs	EFNB2	EPHB3	-	Specific to RP-like tumours
tumour_TAMs_EFNB1_EPHB4	tumour	TAMs	EFNB1	EPHB4	-	Specific to RP-like tumours
tumour_TAMs_EFNB2_EPHB4	tumour	TAMs	EFNB2	EPHB4	-	Specific to RP-like tumours
tumour_TAMs_NRG1_ERBB2_ERBB3	tumour	TAMs	NRG1	ERBB2	ERBB3	Specific to RP-like tumours
tumour_TAMs_NRG1_ERBB3	tumour	TAMs	NRG1	ERBB3	-	Specific to RP-like tumours
tumour_TAMs_ESAM_ESAM	tumour	TAMs	ESAM	ESAM	-	Specific to RP-like tumours
tumour_TAMs_F11R_F11R	tumour	TAMs	F11R	F11R	-	Specific to RP-like tumours
tumour_TAMs_JAM3_F11R	tumour	TAMs	JAM3	F11R	-	Specific to RP-like tumours
tumour_TAMs_F2_F2R	tumour	TAMs	F2	F2R	-	Specific to RP-like tumours
tumour_TAMs_GZMA_F2R	tumour	TAMs	GZMA	F2R	-	Specific to RP-like tumours
tumour_TAMs_PRSS3_F2R	tumour	TAMs	PRSS3	F2R	-	Specific to RP-like tumours
tumour_TAMs_F2_F2RL1	tumour	TAMs	F2	F2RL1	-	Specific to RP-like tumours
tumour_TAMs_GZMA_F2RL1	tumour	TAMs	GZMA	F2RL1	-	Specific to RP-like tumours
tumour_TAMs_PRSS3_F2RL1	tumour	TAMs	PRSS3	F2RL1	-	Specific to RP-like tumours
tumour_TAMs_FASLG_FAS	tumour	TAMs	FASLG	FAS	-	Specific to RP-like tumours
tumour_TAMs_FGF1_FGFR1	tumour	TAMs	FGF1	FGFR1	-	Specific to RP-like tumours
tumour_TAMs_FGF18_FGFR1	tumour	TAMs	FGF18	FGFR1	-	Specific to RP-like tumours
tumour_TAMs_FGF7_FGFR1	tumour	TAMs	FGF7	FGFR1	-	Specific to RP-like tumours
tumour_TAMs_FGF1_FGFR2	tumour	TAMs	FGF1	FGFR2	-	Specific to RP-like tumours
tumour_TAMs_FGF18_FGFR2	tumour	TAMs	FGF18	FGFR2	-	Specific to RP-like tumours
tumour_TAMs_FGF7_FGFR2	tumour	TAMs	FGF7	FGFR2	-	Specific to RP-like tumours
tumour_TAMs_FGF1_FGFR3	tumour	TAMs	FGF1	FGFR3	-	Specific to RP-like tumours
tumour_TAMs_FGF18_FGFR3	tumour	TAMs	FGF18	FGFR3	-	Specific to RP-like tumours
tumour_TAMs_FGF1_FGFR4	tumour	TAMs	FGF1	FGFR4	-	Specific to RP-like tumours
tumour_TAMs_FGF18_FGFR4	tumour	TAMs	FGF18	FGFR4	-	Specific to RP-like tumours
tumour_TAMs_VEGFA_FLT1_KDR	tumour	TAMs	VEGFA	FLT1	KDR	Specific to RP-like tumours
tumour_TAMs_PGF_FLT1	tumour	TAMs	PGF	FLT1	-	Specific to RP-like tumours
tumour_TAMs_VEGFA_FLT1	tumour	TAMs	VEGFA	FLT1	-	Specific to RP-like tumours
tumour_TAMs_VEGFB_FLT1	tumour	TAMs	VEGFB	FLT1	-	Specific to RP-like tumours
tumour_TAMs_FLT3LG_FLT3	tumour	TAMs	FLT3LG	FLT3	-	Specific to RP-like tumours
tumour_TAMs_ANXA1_FPR1	tumour	TAMs	ANXA1	FPR1	-	Specific to RP-like tumours
tumour_TAMs_SAA1_FPR2	tumour	TAMs	SAA1	FPR2	-	Specific to RP-like tumours
tumour_TAMs_WNT11_FZD1	tumour	TAMs	WNT11	FZD1	-	Specific to RP-like tumours
tumour_TAMs_WNT5A_FZD1	tumour	TAMs	WNT5A	FZD1	-	Specific to RP-like tumours
tumour_TAMs_WNT11_FZD2	tumour	TAMs	WNT11	FZD2	-	Specific to RP-like tumours
tumour_TAMs_WNT5A_FZD2	tumour	TAMs	WNT5A	FZD2	-	Specific to RP-like tumours
tumour_TAMs_WNT11_FZD5	tumour	TAMs	WNT11	FZD5	-	Specific to RP-like tumours
tumour_TAMs_WNT5A_FZD5	tumour	TAMs	WNT5A	FZD5	-	Specific to RP-like tumours
tumour_TAMs_WNT11_FZD6	tumour	TAMs	WNT11	FZD6	-	Specific to RP-like tumours
tumour_TAMs_WNT5A_FZD6	tumour	TAMs	WNT5A	FZD6	-	Specific to RP-like tumours
tumour_TAMs_WNT11_FZD8	tumour	TAMs	WNT11	FZD8	-	Specific to RP-like tumours
tumour_TAMs_WNT5A_FZD8	tumour	TAMs	WNT5A	FZD8	-	Specific to RP-like tumours
tumour_TAMs_GIP_GIPR	tumour	TAMs	GIP	GIPR	-	Specific to RP-like tumours
tumour_TAMs_GUCA2B_GUCY2C	tumour	TAMs	GUCA2B	GUCY2C	-	Specific to RP-like tumours
tumour_TAMs_LGALS9_HAVCR2	tumour	TAMs	LGALS9	HAVCR2	-	Specific to RP-like tumours
tumour_TAMs_ICOSLG_ICOS	tumour	TAMs	ICOSLG	ICOS	-	Specific to RP-like tumours
tumour_TAMs_IFNG_IFNGR1_IFNGR2	tumour	TAMs	IFNG	IFNGR1	IFNGR2	Specific to RP-like tumours
tumour_TAMs_IL10_IL10RA_IL10RB	tumour	TAMs	IL10	IL10RA	IL10RB	Specific to RP-like tumours
tumour_TAMs_IL11_IL11R complex	tumour	TAMs	IL11	IL11R complex	-	Specific to RP-like tumours
tumour_TAMs_IL18_IL18R1_IL18RAP	tumour	TAMs	IL18	IL18R1	IL18RAP	Specific to RP-like tumours
tumour_TAMs_IL1A_IL1R2	tumour	TAMs	IL1A	IL1R2	-	Specific to RP-like tumours
tumour_TAMs_IL1B_IL1R2	tumour	TAMs	IL1B	IL1R2	-	Specific to RP-like tumours
tumour_TAMs_IL33_IL1RL1_IL1RAP	tumour	TAMs	IL33	IL1RL1	IL1RAP	Specific to RP-like tumours
tumour_TAMs_IL26_IL20RA_IL10RB	tumour	TAMs	IL26	IL20RA	IL10RB	Specific to RP-like tumours
tumour_TAMs_IL27 complex_IL27RA_IL6ST	tumour	TAMs	IL27 complex	IL27RA	IL6ST	Specific to RP-like tumours
tumour_TAMs_IL6_IL6R_IL6ST	tumour	TAMs	IL6	IL6R	IL6ST	Specific to RP-like tumours
tumour_TAMs_COL6A1_ITGA1_ITGB1	tumour	TAMs	COL6A1	ITGA1	ITGB1	Specific to RP-like tumours
tumour_TAMs_LAMB3_ITGA1_ITGB1	tumour	TAMs	LAMB3	ITGA1	ITGB1	Specific to RP-like tumours
tumour_TAMs_LAMC2_ITGA1_ITGB1	tumour	TAMs	LAMC2	ITGA1	ITGB1	Specific to RP-like tumours
tumour_TAMs_COL6A1_ITGA10_ITGB1	tumour	TAMs	COL6A1	ITGA10	ITGB1	Specific to RP-like tumours
tumour_TAMs_COL6A1_ITGA11_ITGB1	tumour	TAMs	COL6A1	ITGA11	ITGB1	Specific to RP-like tumours
tumour_TAMs_CDH1_ITGA2_ITGB1	tumour	TAMs	CDH1	ITGA2	ITGB1	Specific to RP-like tumours
tumour_TAMs_COL6A1_ITGA2_ITGB1	tumour	TAMs	COL6A1	ITGA2	ITGB1	Specific to RP-like tumours
tumour_TAMs_LAMB3_ITGA2_ITGB1	tumour	TAMs	LAMB3	ITGA2	ITGB1	Specific to RP-like tumours
tumour_TAMs_LAMC2_ITGA2_ITGB1	tumour	TAMs	LAMC2	ITGA2	ITGB1	Specific to RP-like tumours
tumour_TAMs_COL6A1_ITGA3_ITGB1	tumour	TAMs	COL6A1	ITGA3	ITGB1	Specific to RP-like tumours
tumour_TAMs_LAMB3_ITGA3_ITGB1	tumour	TAMs	LAMB3	ITGA3	ITGB1	Specific to RP-like tumours
tumour_TAMs_LAMC2_ITGA3_ITGB1	tumour	TAMs	LAMC2	ITGA3	ITGB1	Specific to RP-like tumours
tumour_TAMs_MDK_ITGA4_ITGB1	tumour	TAMs	MDK	ITGA4	ITGB1	Specific to RP-like tumours
tumour_TAMs_SPP1_ITGA4_ITGB1	tumour	TAMs	SPP1	ITGA4	ITGB1	Specific to RP-like tumours
tumour_TAMs_FN1_ITGA4_ITGB7	tumour	TAMs	FN1	ITGA4	ITGB7	Specific to RP-like tumours
tumour_TAMs_L1CAM_ITGA4_ITGB7	tumour	TAMs	L1CAM	ITGA4	ITGB7	Specific to RP-like tumours
tumour_TAMs_SPP1_ITGA5_ITGB1	tumour	TAMs	SPP1	ITGA5	ITGB1	Specific to RP-like tumours
tumour_TAMs_LAMB3_ITGA6_ITGB1	tumour	TAMs	LAMB3	ITGA6	ITGB1	Specific to RP-like tumours
tumour_TAMs_LAMC2_ITGA6_ITGB1	tumour	TAMs	LAMC2	ITGA6	ITGB1	Specific to RP-like tumours
tumour_TAMs_MDK_ITGA6_ITGB1	tumour	TAMs	MDK	ITGA6	ITGB1	Specific to RP-like tumours
tumour_TAMs_LAMA2_ITGA6_ITGB4	tumour	TAMs	LAMA2	ITGA6	ITGB4	Specific to RP-like tumours
tumour_TAMs_LAMA3_ITGA6_ITGB4	tumour	TAMs	LAMA3	ITGA6	ITGB4	Specific to RP-like tumours
tumour_TAMs_LAMA4_ITGA6_ITGB4	tumour	TAMs	LAMA4	ITGA6	ITGB4	Specific to RP-like tumours
tumour_TAMs_LAMA5_ITGA6_ITGB4	tumour	TAMs	LAMA5	ITGA6	ITGB4	Specific to RP-like tumours
tumour_TAMs_LAMB1_ITGA6_ITGB4	tumour	TAMs	LAMB1	ITGA6	ITGB4	Specific to RP-like tumours
tumour_TAMs_LAMB2_ITGA6_ITGB4	tumour	TAMs	LAMB2	ITGA6	ITGB4	Specific to RP-like tumours
tumour_TAMs_LAMB3_ITGA6_ITGB4	tumour	TAMs	LAMB3	ITGA6	ITGB4	Specific to RP-like tumours
tumour_TAMs_LAMC1_ITGA6_ITGB4	tumour	TAMs	LAMC1	ITGA6	ITGB4	Specific to RP-like tumours
tumour_TAMs_LAMC2_ITGA6_ITGB4	tumour	TAMs	LAMC2	ITGA6	ITGB4	Specific to RP-like tumours
tumour_TAMs_LAMC3_ITGA6_ITGB4	tumour	TAMs	LAMC3	ITGA6	ITGB4	Specific to RP-like tumours
tumour_TAMs_LAMB3_ITGA7_ITGB1	tumour	TAMs	LAMB3	ITGA7	ITGB1	Specific to RP-like tumours
tumour_TAMs_LAMC2_ITGA7_ITGB1	tumour	TAMs	LAMC2	ITGA7	ITGB1	Specific to RP-like tumours
tumour_TAMs_SPP1_ITGA8_ITGB1	tumour	TAMs	SPP1	ITGA8	ITGB1	Specific to RP-like tumours
tumour_TAMs_COL6A1_ITGA9_ITGB1	tumour	TAMs	COL6A1	ITGA9	ITGB1	Specific to RP-like tumours
tumour_TAMs_LAMB3_ITGA9_ITGB1	tumour	TAMs	LAMB3	ITGA9	ITGB1	Specific to RP-like tumours
tumour_TAMs_LAMC2_ITGA9_ITGB1	tumour	TAMs	LAMC2	ITGA9	ITGB1	Specific to RP-like tumours
tumour_TAMs_SPP1_ITGA9_ITGB1	tumour	TAMs	SPP1	ITGA9	ITGB1	Specific to RP-like tumours
tumour_TAMs_CDH1_ITGAE_ITGB7	tumour	TAMs	CDH1	ITGAE	ITGB7	Specific to RP-like tumours
tumour_TAMs_F11R_ITGAL_ITGB2	tumour	TAMs	F11R	ITGAL	ITGB2	Specific to RP-like tumours
tumour_TAMs_ICAM1_ITGAL_ITGB2	tumour	TAMs	ICAM1	ITGAL	ITGB2	Specific to RP-like tumours
tumour_TAMs_ICAM1_ITGAL	tumour	TAMs	ICAM1	ITGAL	-	Specific to RP-like tumours
tumour_TAMs_C3_ITGAM_ITGB2	tumour	TAMs	C3	ITGAM	ITGB2	Specific to RP-like tumours
tumour_TAMs_CD40LG_ITGAM_ITGB2	tumour	TAMs	CD40LG	ITGAM	ITGB2	Specific to RP-like tumours
tumour_TAMs_FCER2_ITGAM_ITGB2	tumour	TAMs	FCER2	ITGAM	ITGB2	Specific to RP-like tumours
tumour_TAMs_ICAM1_ITGAM_ITGB2	tumour	TAMs	ICAM1	ITGAM	ITGB2	Specific to RP-like tumours
tumour_TAMs_JAM3_ITGAM_ITGB2	tumour	TAMs	JAM3	ITGAM	ITGB2	Specific to RP-like tumours
tumour_TAMs_THY1_ITGAM_ITGB2	tumour	TAMs	THY1	ITGAM	ITGB2	Specific to RP-like tumours
tumour_TAMs_SPP1_ITGAV_ITGB1	tumour	TAMs	SPP1	ITGAV	ITGB1	Specific to RP-like tumours
tumour_TAMs_ANGPTL4_ITGAV_ITGB3	tumour	TAMs	ANGPTL4	ITGAV	ITGB3	Specific to RP-like tumours
tumour_TAMs_COMP_ITGAV_ITGB3	tumour	TAMs	COMP	ITGAV	ITGB3	Specific to RP-like tumours
tumour_TAMs_FCER2_ITGAV_ITGB3	tumour	TAMs	FCER2	ITGAV	ITGB3	Specific to RP-like tumours
tumour_TAMs_FN1_ITGAV_ITGB3	tumour	TAMs	FN1	ITGAV	ITGB3	Specific to RP-like tumours
tumour_TAMs_L1CAM_ITGAV_ITGB3	tumour	TAMs	L1CAM	ITGAV	ITGB3	Specific to RP-like tumours
tumour_TAMs_NRG1_ITGAV_ITGB3	tumour	TAMs	NRG1	ITGAV	ITGB3	Specific to RP-like tumours
tumour_TAMs_POSTN_ITGAV_ITGB3	tumour	TAMs	POSTN	ITGAV	ITGB3	Specific to RP-like tumours
tumour_TAMs_PTN_ITGAV_ITGB3	tumour	TAMs	PTN	ITGAV	ITGB3	Specific to RP-like tumours
tumour_TAMs_SPP1_ITGAV_ITGB3	tumour	TAMs	SPP1	ITGAV	ITGB3	Specific to RP-like tumours
tumour_TAMs_THBS1_ITGAV_ITGB3	tumour	TAMs	THBS1	ITGAV	ITGB3	Specific to RP-like tumours
tumour_TAMs_THBS2_ITGAV_ITGB3	tumour	TAMs	THBS2	ITGAV	ITGB3	Specific to RP-like tumours
tumour_TAMs_THBS3_ITGAV_ITGB3	tumour	TAMs	THBS3	ITGAV	ITGB3	Specific to RP-like tumours
tumour_TAMs_THY1_ITGAV_ITGB3	tumour	TAMs	THY1	ITGAV	ITGB3	Specific to RP-like tumours
tumour_TAMs_TNC_ITGAV_ITGB3	tumour	TAMs	TNC	ITGAV	ITGB3	Specific to RP-like tumours
tumour_TAMs_TNXB_ITGAV_ITGB3	tumour	TAMs	TNXB	ITGAV	ITGB3	Specific to RP-like tumours
tumour_TAMs_VTN_ITGAV_ITGB3	tumour	TAMs	VTN	ITGAV	ITGB3	Specific to RP-like tumours
tumour_TAMs_VWF_ITGAV_ITGB3	tumour	TAMs	VWF	ITGAV	ITGB3	Specific to RP-like tumours
tumour_TAMs_POSTN_ITGAV_ITGB5	tumour	TAMs	POSTN	ITGAV	ITGB5	Specific to RP-like tumours
tumour_TAMs_SPP1_ITGAV_ITGB5	tumour	TAMs	SPP1	ITGAV	ITGB5	Specific to RP-like tumours
tumour_TAMs_VTN_ITGAV_ITGB5	tumour	TAMs	VTN	ITGAV	ITGB5	Specific to RP-like tumours
tumour_TAMs_FN1_ITGAV_ITGB6	tumour	TAMs	FN1	ITGAV	ITGB6	Specific to RP-like tumours
tumour_TAMs_SPP1_ITGAV_ITGB6	tumour	TAMs	SPP1	ITGAV	ITGB6	Specific to RP-like tumours
tumour_TAMs_TNC_ITGAV_ITGB6	tumour	TAMs	TNC	ITGAV	ITGB6	Specific to RP-like tumours
tumour_TAMs_TNXB_ITGAV_ITGB6	tumour	TAMs	TNXB	ITGAV	ITGB6	Specific to RP-like tumours
tumour_TAMs_COL1A1_ITGAV_ITGB8	tumour	TAMs	COL1A1	ITGAV	ITGB8	Specific to RP-like tumours
tumour_TAMs_COL1A2_ITGAV_ITGB8	tumour	TAMs	COL1A2	ITGAV	ITGB8	Specific to RP-like tumours
tumour_TAMs_COL4A1_ITGAV_ITGB8	tumour	TAMs	COL4A1	ITGAV	ITGB8	Specific to RP-like tumours
tumour_TAMs_COL4A2_ITGAV_ITGB8	tumour	TAMs	COL4A2	ITGAV	ITGB8	Specific to RP-like tumours
tumour_TAMs_COL4A4_ITGAV_ITGB8	tumour	TAMs	COL4A4	ITGAV	ITGB8	Specific to RP-like tumours
tumour_TAMs_COL4A5_ITGAV_ITGB8	tumour	TAMs	COL4A5	ITGAV	ITGB8	Specific to RP-like tumours
tumour_TAMs_COL6A1_ITGAV_ITGB8	tumour	TAMs	COL6A1	ITGAV	ITGB8	Specific to RP-like tumours
tumour_TAMs_COL6A2_ITGAV_ITGB8	tumour	TAMs	COL6A2	ITGAV	ITGB8	Specific to RP-like tumours
tumour_TAMs_COL6A3_ITGAV_ITGB8	tumour	TAMs	COL6A3	ITGAV	ITGB8	Specific to RP-like tumours
tumour_TAMs_COL9A1_ITGAV_ITGB8	tumour	TAMs	COL9A1	ITGAV	ITGB8	Specific to RP-like tumours
tumour_TAMs_COL9A2_ITGAV_ITGB8	tumour	TAMs	COL9A2	ITGAV	ITGB8	Specific to RP-like tumours
tumour_TAMs_COL9A3_ITGAV_ITGB8	tumour	TAMs	COL9A3	ITGAV	ITGB8	Specific to RP-like tumours
tumour_TAMs_FN1_ITGAV_ITGB8	tumour	TAMs	FN1	ITGAV	ITGB8	Specific to RP-like tumours
tumour_TAMs_LAMA2_ITGAV_ITGB8	tumour	TAMs	LAMA2	ITGAV	ITGB8	Specific to RP-like tumours
tumour_TAMs_LAMA3_ITGAV_ITGB8	tumour	TAMs	LAMA3	ITGAV	ITGB8	Specific to RP-like tumours
tumour_TAMs_LAMA4_ITGAV_ITGB8	tumour	TAMs	LAMA4	ITGAV	ITGB8	Specific to RP-like tumours
tumour_TAMs_LAMA5_ITGAV_ITGB8	tumour	TAMs	LAMA5	ITGAV	ITGB8	Specific to RP-like tumours
tumour_TAMs_LAMB1_ITGAV_ITGB8	tumour	TAMs	LAMB1	ITGAV	ITGB8	Specific to RP-like tumours
tumour_TAMs_LAMB2_ITGAV_ITGB8	tumour	TAMs	LAMB2	ITGAV	ITGB8	Specific to RP-like tumours
tumour_TAMs_LAMB3_ITGAV_ITGB8	tumour	TAMs	LAMB3	ITGAV	ITGB8	Specific to RP-like tumours
tumour_TAMs_LAMC1_ITGAV_ITGB8	tumour	TAMs	LAMC1	ITGAV	ITGB8	Specific to RP-like tumours
tumour_TAMs_LAMC2_ITGAV_ITGB8	tumour	TAMs	LAMC2	ITGAV	ITGB8	Specific to RP-like tumours
tumour_TAMs_LAMC3_ITGAV_ITGB8	tumour	TAMs	LAMC3	ITGAV	ITGB8	Specific to RP-like tumours
tumour_TAMs_VTN_ITGAV_ITGB8	tumour	TAMs	VTN	ITGAV	ITGB8	Specific to RP-like tumours
tumour_TAMs_C3_ITGAX_ITGB2	tumour	TAMs	C3	ITGAX	ITGB2	Specific to RP-like tumours
tumour_TAMs_FCER2_ITGAX_ITGB2	tumour	TAMs	FCER2	ITGAX	ITGB2	Specific to RP-like tumours
tumour_TAMs_ICAM1_ITGAX_ITGB2	tumour	TAMs	ICAM1	ITGAX	ITGB2	Specific to RP-like tumours
tumour_TAMs_THY1_ITGAX_ITGB2	tumour	TAMs	THY1	ITGAX	ITGB2	Specific to RP-like tumours
tumour_TAMs_ITGA4_ITGB1_VCAM1	tumour	TAMs	ITGA4	ITGB1	VCAM1	Specific to RP-like tumours
tumour_TAMs_ITGA9_ITGB1_VCAM1	tumour	TAMs	ITGA9	ITGB1	VCAM1	Specific to RP-like tumours
tumour_TAMs_ITGA4_ITGB7_VCAM1	tumour	TAMs	ITGA4	ITGB7	VCAM1	Specific to RP-like tumours
tumour_TAMs_CD46_JAG1	tumour	TAMs	CD46	JAG1	-	Specific to RP-like tumours
tumour_TAMs_F11R_JAM3	tumour	TAMs	F11R	JAM3	-	Specific to RP-like tumours
tumour_TAMs_JAM3_JAM3	tumour	TAMs	JAM3	JAM3	-	Specific to RP-like tumours
tumour_TAMs_KISS1_KISS1R	tumour	TAMs	KISS1	KISS1R	-	Specific to RP-like tumours
tumour_TAMs_CLEC2B_KLRB1	tumour	TAMs	CLEC2B	KLRB1	-	Specific to RP-like tumours
tumour_TAMs_CDH1_KLRG1	tumour	TAMs	CDH1	KLRG1	-	Specific to RP-like tumours
tumour_TAMs_L1CAM_L1CAM	tumour	TAMs	L1CAM	L1CAM	-	Specific to RP-like tumours
tumour_TAMs_NCAM2_L1CAM	tumour	TAMs	NCAM2	L1CAM	-	Specific to RP-like tumours
tumour_TAMs_CTF1_LIFR_IL6ST	tumour	TAMs	CTF1	LIFR	IL6ST	Specific to RP-like tumours
tumour_TAMs_LIF_LIFR_IL6ST	tumour	TAMs	LIF	LIFR	IL6ST	Specific to RP-like tumours
tumour_TAMs_OSM_LIFR_IL6ST	tumour	TAMs	OSM	LIFR	IL6ST	Specific to RP-like tumours
tumour_TAMs_ANGPTL1_LILRB3	tumour	TAMs	ANGPTL1	LILRB3	-	Specific to RP-like tumours
tumour_TAMs_ANGPTL2_LILRB3	tumour	TAMs	ANGPTL2	LILRB3	-	Specific to RP-like tumours
tumour_TAMs_MDK_LRP1	tumour	TAMs	MDK	LRP1	-	Specific to RP-like tumours
tumour_TAMs_TNFSF14_LTBR	tumour	TAMs	TNFSF14	LTBR	-	Specific to RP-like tumours
tumour_TAMs_POMC_MC1R	tumour	TAMs	POMC	MC1R	-	Specific to RP-like tumours
tumour_TAMs_WNT5A_MCAM	tumour	TAMs	WNT5A	MCAM	-	Specific to RP-like tumours
tumour_TAMs_PMCH_MERTK	tumour	TAMs	PMCH	MERTK	-	Specific to RP-like tumours
tumour_TAMs_HGF_MET	tumour	TAMs	HGF	MET	-	Specific to RP-like tumours
tumour_TAMs_MPZL1_MPZL1	tumour	TAMs	MPZL1	MPZL1	-	Specific to RP-like tumours
tumour_TAMs_MDK_NCL	tumour	TAMs	MDK	NCL	-	Specific to RP-like tumours
tumour_TAMs_PTN_NCL	tumour	TAMs	PTN	NCL	-	Specific to RP-like tumours
tumour_TAMs_BAG6_NCR3	tumour	TAMs	BAG6	NCR3	-	Specific to RP-like tumours
tumour_TAMs_NEGR1_NEGR1	tumour	TAMs	NEGR1	NEGR1	-	Specific to RP-like tumours
tumour_TAMs_NGF_NGFR	tumour	TAMs	NGF	NGFR	-	Specific to RP-like tumours
tumour_TAMs_NRXN2_NLGN2	tumour	TAMs	NRXN2	NLGN2	-	Specific to RP-like tumours
tumour_TAMs_JAG1_NOTCH1	tumour	TAMs	JAG1	NOTCH1	-	Specific to RP-like tumours
tumour_TAMs_JAG2_NOTCH1	tumour	TAMs	JAG2	NOTCH1	-	Specific to RP-like tumours
tumour_TAMs_JAG1_NOTCH2	tumour	TAMs	JAG1	NOTCH2	-	Specific to RP-like tumours
tumour_TAMs_JAG2_NOTCH2	tumour	TAMs	JAG2	NOTCH2	-	Specific to RP-like tumours
tumour_TAMs_JAG1_NOTCH3	tumour	TAMs	JAG1	NOTCH3	-	Specific to RP-like tumours
tumour_TAMs_JAG2_NOTCH3	tumour	TAMs	JAG2	NOTCH3	-	Specific to RP-like tumours
tumour_TAMs_SEMA3C_NRP1_NRP2	tumour	TAMs	SEMA3C	NRP1	NRP2	Specific to RP-like tumours
tumour_TAMs_SEMA3A_NRP1_PLXNA1	tumour	TAMs	SEMA3A	NRP1	PLXNA1	Specific to RP-like tumours
tumour_TAMs_SEMA3B_NRP1_PLXNA1	tumour	TAMs	SEMA3B	NRP1	PLXNA1	Specific to RP-like tumours
tumour_TAMs_SEMA3C_NRP1_PLXNA1	tumour	TAMs	SEMA3C	NRP1	PLXNA1	Specific to RP-like tumours
tumour_TAMs_SEMA4A_NRP1_PLXNA1	tumour	TAMs	SEMA4A	NRP1	PLXNA1	Specific to RP-like tumours
tumour_TAMs_SEMA3A_NRP1_PLXNA2	tumour	TAMs	SEMA3A	NRP1	PLXNA2	Specific to RP-like tumours
tumour_TAMs_SEMA3B_NRP1_PLXNA2	tumour	TAMs	SEMA3B	NRP1	PLXNA2	Specific to RP-like tumours
tumour_TAMs_SEMA3C_NRP1_PLXNA2	tumour	TAMs	SEMA3C	NRP1	PLXNA2	Specific to RP-like tumours
tumour_TAMs_SEMA4A_NRP1_PLXNA2	tumour	TAMs	SEMA4A	NRP1	PLXNA2	Specific to RP-like tumours
tumour_TAMs_SEMA3A_NRP1_PLXNA3	tumour	TAMs	SEMA3A	NRP1	PLXNA3	Specific to RP-like tumours
tumour_TAMs_SEMA3B_NRP1_PLXNA3	tumour	TAMs	SEMA3B	NRP1	PLXNA3	Specific to RP-like tumours
tumour_TAMs_SEMA3C_NRP1_PLXNA3	tumour	TAMs	SEMA3C	NRP1	PLXNA3	Specific to RP-like tumours
tumour_TAMs_SEMA4A_NRP1_PLXNA3	tumour	TAMs	SEMA4A	NRP1	PLXNA3	Specific to RP-like tumours
tumour_TAMs_SEMA3A_NRP1_PLXNA4	tumour	TAMs	SEMA3A	NRP1	PLXNA4	Specific to RP-like tumours
tumour_TAMs_SEMA3B_NRP1_PLXNA4	tumour	TAMs	SEMA3B	NRP1	PLXNA4	Specific to RP-like tumours
tumour_TAMs_SEMA3C_NRP1_PLXNA4	tumour	TAMs	SEMA3C	NRP1	PLXNA4	Specific to RP-like tumours
tumour_TAMs_SEMA4A_NRP1_PLXNA4	tumour	TAMs	SEMA4A	NRP1	PLXNA4	Specific to RP-like tumours
tumour_TAMs_SEMA3B_NRP2_PLXNA1	tumour	TAMs	SEMA3B	NRP2	PLXNA1	Specific to RP-like tumours
tumour_TAMs_SEMA3C_NRP2_PLXNA1	tumour	TAMs	SEMA3C	NRP2	PLXNA1	Specific to RP-like tumours
tumour_TAMs_SEMA3F_NRP2_PLXNA1	tumour	TAMs	SEMA3F	NRP2	PLXNA1	Specific to RP-like tumours
tumour_TAMs_SEMA3B_NRP2_PLXNA2	tumour	TAMs	SEMA3B	NRP2	PLXNA2	Specific to RP-like tumours
tumour_TAMs_SEMA3C_NRP2_PLXNA2	tumour	TAMs	SEMA3C	NRP2	PLXNA2	Specific to RP-like tumours
tumour_TAMs_SEMA3F_NRP2_PLXNA2	tumour	TAMs	SEMA3F	NRP2	PLXNA2	Specific to RP-like tumours
tumour_TAMs_SEMA3B_NRP2_PLXNA3	tumour	TAMs	SEMA3B	NRP2	PLXNA3	Specific to RP-like tumours
tumour_TAMs_SEMA3C_NRP2_PLXNA3	tumour	TAMs	SEMA3C	NRP2	PLXNA3	Specific to RP-like tumours
tumour_TAMs_SEMA3F_NRP2_PLXNA3	tumour	TAMs	SEMA3F	NRP2	PLXNA3	Specific to RP-like tumours
tumour_TAMs_SEMA3B_NRP2_PLXNA4	tumour	TAMs	SEMA3B	NRP2	PLXNA4	Specific to RP-like tumours
tumour_TAMs_SEMA3C_NRP2_PLXNA4	tumour	TAMs	SEMA3C	NRP2	PLXNA4	Specific to RP-like tumours
tumour_TAMs_SEMA3F_NRP2_PLXNA4	tumour	TAMs	SEMA3F	NRP2	PLXNA4	Specific to RP-like tumours
tumour_TAMs_NTF3_NTRK2	tumour	TAMs	NTF3	NTRK2	-	Specific to RP-like tumours
tumour_TAMs_NTF3_NTRK3	tumour	TAMs	NTF3	NTRK3	-	Specific to RP-like tumours
tumour_TAMs_OCLN_OCLN	tumour	TAMs	OCLN	OCLN	-	Specific to RP-like tumours
tumour_TAMs_OSM_OSMR_IL6ST	tumour	TAMs	OSM	OSMR	IL6ST	Specific to RP-like tumours
tumour_TAMs_OXT_OXTR	tumour	TAMs	OXT	OXTR	-	Specific to RP-like tumours
tumour_TAMs_F2_PARD3	tumour	TAMs	F2	PARD3	-	Specific to RP-like tumours
tumour_TAMs_GZMA_PARD3	tumour	TAMs	GZMA	PARD3	-	Specific to RP-like tumours
tumour_TAMs_PRSS3_PARD3	tumour	TAMs	PRSS3	PARD3	-	Specific to RP-like tumours
tumour_TAMs_CD274_PDCD1	tumour	TAMs	CD274	PDCD1	-	Specific to RP-like tumours
tumour_TAMs_PDCD1LG2_PDCD1	tumour	TAMs	PDCD1LG2	PDCD1	-	Specific to RP-like tumours
tumour_TAMs_PDGFA_PDGFRA	tumour	TAMs	PDGFA	PDGFRA	-	Specific to RP-like tumours
tumour_TAMs_PDGFB_PDGFRA	tumour	TAMs	PDGFB	PDGFRA	-	Specific to RP-like tumours
tumour_TAMs_PDGFC_PDGFRA	tumour	TAMs	PDGFC	PDGFRA	-	Specific to RP-like tumours
tumour_TAMs_PDGFA_PDGFRB	tumour	TAMs	PDGFA	PDGFRB	-	Specific to RP-like tumours
tumour_TAMs_PDGFB_PDGFRB	tumour	TAMs	PDGFB	PDGFRB	-	Specific to RP-like tumours
tumour_TAMs_PDGFD_PDGFRB	tumour	TAMs	PDGFD	PDGFRB	-	Specific to RP-like tumours
tumour_TAMs_PECAM1_PECAM1	tumour	TAMs	PECAM1	PECAM1	-	Specific to RP-like tumours
tumour_TAMs_CD99_PILRA	tumour	TAMs	CD99	PILRA	-	Specific to RP-like tumours
tumour_TAMs_SEMA6D_PLXNA1_KDR	tumour	TAMs	SEMA6D	PLXNA1	KDR	Specific to RP-like tumours
tumour_TAMs_SEMA6D_PLXNA1_TREM2	tumour	TAMs	SEMA6D	PLXNA1	TREM2	Specific to RP-like tumours
tumour_TAMs_SEMA5A_PLXNA1	tumour	TAMs	SEMA5A	PLXNA1	-	Specific to RP-like tumours
tumour_TAMs_SEMA6D_PLXNA1	tumour	TAMs	SEMA6D	PLXNA1	-	Specific to RP-like tumours
tumour_TAMs_SEMA6A_PLXNA2	tumour	TAMs	SEMA6A	PLXNA2	-	Specific to RP-like tumours
tumour_TAMs_SEMA6B_PLXNA2	tumour	TAMs	SEMA6B	PLXNA2	-	Specific to RP-like tumours
tumour_TAMs_SEMA5A_PLXNA3	tumour	TAMs	SEMA5A	PLXNA3	-	Specific to RP-like tumours
tumour_TAMs_SEMA4A_PLXNB1	tumour	TAMs	SEMA4A	PLXNB1	-	Specific to RP-like tumours
tumour_TAMs_SEMA4D_PLXNB1	tumour	TAMs	SEMA4D	PLXNB1	-	Specific to RP-like tumours
tumour_TAMs_SEMA4A_PLXNB2	tumour	TAMs	SEMA4A	PLXNB2	-	Specific to RP-like tumours
tumour_TAMs_SEMA4C_PLXNB2	tumour	TAMs	SEMA4C	PLXNB2	-	Specific to RP-like tumours
tumour_TAMs_SEMA4D_PLXNB2	tumour	TAMs	SEMA4D	PLXNB2	-	Specific to RP-like tumours
tumour_TAMs_SEMA4G_PLXNB2	tumour	TAMs	SEMA4G	PLXNB2	-	Specific to RP-like tumours
tumour_TAMs_SEMA7A_PLXNC1	tumour	TAMs	SEMA7A	PLXNC1	-	Specific to RP-like tumours
tumour_TAMs_SEMA3C_PLXND1	tumour	TAMs	SEMA3C	PLXND1	-	Specific to RP-like tumours
tumour_TAMs_SEMA3E_PLXND1	tumour	TAMs	SEMA3E	PLXND1	-	Specific to RP-like tumours
tumour_TAMs_SELL_PODXL	tumour	TAMs	SELL	PODXL	-	Specific to RP-like tumours
tumour_TAMs_IHH_PTCH1_SMO	tumour	TAMs	IHH	PTCH1	SMO	Specific to RP-like tumours
tumour_TAMs_SHH_PTCH1_SMO	tumour	TAMs	SHH	PTCH1	SMO	Specific to RP-like tumours
tumour_TAMs_IHH_PTCH2_SMO	tumour	TAMs	IHH	PTCH2	SMO	Specific to RP-like tumours
tumour_TAMs_SHH_PTCH2_SMO	tumour	TAMs	SHH	PTCH2	SMO	Specific to RP-like tumours
tumour_TAMs_PTHLH_PTH1R	tumour	TAMs	PTHLH	PTH1R	-	Specific to RP-like tumours
tumour_TAMs_CD22_PTPRC	tumour	TAMs	CD22	PTPRC	-	Specific to RP-like tumours
tumour_TAMs_LGALS9_PTPRC	tumour	TAMs	LGALS9	PTPRC	-	Specific to RP-like tumours
tumour_TAMs_PTPRM_PTPRM	tumour	TAMs	PTPRM	PTPRM	-	Specific to RP-like tumours
tumour_TAMs_CD226_PVR	tumour	TAMs	CD226	PVR	-	Specific to RP-like tumours
tumour_TAMs_CD96_PVR	tumour	TAMs	CD96	PVR	-	Specific to RP-like tumours
tumour_TAMs_TIGIT_PVR	tumour	TAMs	TIGIT	PVR	-	Specific to RP-like tumours
tumour_TAMs_SCT_SCTR	tumour	TAMs	SCT	SCTR	-	Specific to RP-like tumours
tumour_TAMs_COL6A1_SDC1	tumour	TAMs	COL6A1	SDC1	-	Specific to RP-like tumours
tumour_TAMs_MDK_SDC1	tumour	TAMs	MDK	SDC1	-	Specific to RP-like tumours
tumour_TAMs_ANGPTL4_SDC2	tumour	TAMs	ANGPTL4	SDC2	-	Specific to RP-like tumours
tumour_TAMs_MDK_SDC2	tumour	TAMs	MDK	SDC2	-	Specific to RP-like tumours
tumour_TAMs_PTN_SDC2	tumour	TAMs	PTN	SDC2	-	Specific to RP-like tumours
tumour_TAMs_ANGPTL4_SDC3	tumour	TAMs	ANGPTL4	SDC3	-	Specific to RP-like tumours
tumour_TAMs_PTN_SDC3	tumour	TAMs	PTN	SDC3	-	Specific to RP-like tumours
tumour_TAMs_COL6A1_SDC4	tumour	TAMs	COL6A1	SDC4	-	Specific to RP-like tumours
tumour_TAMs_MDK_SDC4	tumour	TAMs	MDK	SDC4	-	Specific to RP-like tumours
tumour_TAMs_SELPLG_SELL	tumour	TAMs	SELPLG	SELL	-	Specific to RP-like tumours
tumour_TAMs_ICAM1_SPN	tumour	TAMs	ICAM1	SPN	-	Specific to RP-like tumours
tumour_TAMs_SIGLEC1_SPN	tumour	TAMs	SIGLEC1	SPN	-	Specific to RP-like tumours
tumour_TAMs_TGFB2_TGFbR1_R2	tumour	TAMs	TGFB2	TGFbR1	R2	Specific to RP-like tumours
tumour_TAMs_TGFB3_TGFbR1_R2	tumour	TAMs	TGFB3	TGFbR1	R2	Specific to RP-like tumours
tumour_TAMs_GDF15_TGFBR2	tumour	TAMs	GDF15	TGFBR2	-	Specific to RP-like tumours
tumour_TAMs_PVR_TIGIT	tumour	TAMs	PVR	TIGIT	-	Specific to RP-like tumours
tumour_TAMs_ANGPTL2_TLR4	tumour	TAMs	ANGPTL2	TLR4	-	Specific to RP-like tumours
tumour_TAMs_RETN_TLR4	tumour	TAMs	RETN	TLR4	-	Specific to RP-like tumours
tumour_TAMs_ENTPD1_TMIGD3	tumour	TAMs	ENTPD1	TMIGD3	-	Specific to RP-like tumours
tumour_TAMs_TNFSF10_TNFRSF10A	tumour	TAMs	TNFSF10	TNFRSF10A	-	Specific to RP-like tumours
tumour_TAMs_TNFSF13B_TNFRSF13B	tumour	TAMs	TNFSF13B	TNFRSF13B	-	Specific to RP-like tumours
tumour_TAMs_TNFSF13B_TNFRSF13C	tumour	TAMs	TNFSF13B	TNFRSF13C	-	Specific to RP-like tumours
tumour_TAMs_BTLA_TNFRSF14	tumour	TAMs	BTLA	TNFRSF14	-	Specific to RP-like tumours
tumour_TAMs_LTA_TNFRSF14	tumour	TAMs	LTA	TNFRSF14	-	Specific to RP-like tumours
tumour_TAMs_TNFSF14_TNFRSF14	tumour	TAMs	TNFSF14	TNFRSF14	-	Specific to RP-like tumours
tumour_TAMs_TNFSF13B_TNFRSF17	tumour	TAMs	TNFSF13B	TNFRSF17	-	Specific to RP-like tumours
tumour_TAMs_LTA_TNFRSF1A	tumour	TAMs	LTA	TNFRSF1A	-	Specific to RP-like tumours
tumour_TAMs_TNF_TNFRSF1A	tumour	TAMs	TNF	TNFRSF1A	-	Specific to RP-like tumours
tumour_TAMs_LTA_TNFRSF1B	tumour	TAMs	LTA	TNFRSF1B	-	Specific to RP-like tumours
tumour_TAMs_TNF_TNFRSF1B	tumour	TAMs	TNF	TNFRSF1B	-	Specific to RP-like tumours
tumour_TAMs_TNFSF15_TNFRSF25	tumour	TAMs	TNFSF15	TNFRSF25	-	Specific to RP-like tumours
tumour_TAMs_PROS1_TYRO3	tumour	TAMs	PROS1	TYRO3	-	Specific to RP-like tumours
tumour_tumour_CXCL11_ACKR3	tumour	Tumor	CXCL11	ACKR3	-	Specific to RP-like tumours
tumour_tumour_CXCL12_ACKR3	tumour	Tumor	CXCL12	ACKR3	-	Specific to RP-like tumours
tumour_tumour_MIF_ACKR3	tumour	Tumor	MIF	ACKR3	-	Specific to RP-like tumours
B_tumour_CXCL11_ACKR3	B	Tumor	CXCL11	ACKR3	-	Specific to RP-like tumours
B_tumour_CXCL12_ACKR3	B	Tumor	CXCL12	ACKR3	-	Specific to RP-like tumours
T_tumour_CXCL11_ACKR3	T	Tumor	CXCL11	ACKR3	-	Specific to RP-like tumours
T_tumour_CXCL12_ACKR3	T	Tumor	CXCL12	ACKR3	-	Specific to RP-like tumours
TAMs_tumour_CXCL11_ACKR3	TAMs	Tumor	CXCL11	ACKR3	-	Specific to RP-like tumours
TAMs_tumour_CXCL12_ACKR3	TAMs	Tumor	CXCL12	ACKR3	-	Specific to RP-like tumours
tumour_tumour_TGFB2_ACVR1_TGFbR	tumour	Tumor	TGFB2	ACVR1	TGFbR	Specific to RP-like tumours
tumour_tumour_TGFB3_ACVR1_TGFbR	tumour	Tumor	TGFB3	ACVR1	TGFbR	Specific to RP-like tumours
B_tumour_TGFB2_ACVR1_TGFbR	B	Tumor	TGFB2	ACVR1	TGFbR	Specific to RP-like tumours
B_tumour_TGFB3_ACVR1_TGFbR	B	Tumor	TGFB3	ACVR1	TGFbR	Specific to RP-like tumours
T_tumour_TGFB2_ACVR1_TGFbR	T	Tumor	TGFB2	ACVR1	TGFbR	Specific to RP-like tumours
T_tumour_TGFB3_ACVR1_TGFbR	T	Tumor	TGFB3	ACVR1	TGFbR	Specific to RP-like tumours
TAMs_tumour_TGFB1_ACVR1_TGFbR	TAMs	Tumor	TGFB1	ACVR1	TGFbR	Specific to RP-like tumours
TAMs_tumour_TGFB2_ACVR1_TGFbR	TAMs	Tumor	TGFB2	ACVR1	TGFbR	Specific to RP-like tumours
TAMs_tumour_TGFB3_ACVR1_TGFbR	TAMs	Tumor	TGFB3	ACVR1	TGFbR	Specific to RP-like tumours
tumour_tumour_Activin AB_ACVR1B_ACVR2A	tumour	Tumor	Activin AB	ACVR1B	ACVR2A	Specific to RP-like tumours
tumour_tumour_INHBA_ACVR1B_ACVR2A	tumour	Tumor	INHBA	ACVR1B	ACVR2A	Specific to RP-like tumours
tumour_tumour_INHBB_ACVR1B_ACVR2A	tumour	Tumor	INHBB	ACVR1B	ACVR2A	Specific to RP-like tumours
tumour_tumour_INHBE_ACVR1B_ACVR2A	tumour	Tumor	INHBE	ACVR1B	ACVR2A	Specific to RP-like tumours
B_tumour_Activin AB_ACVR1B_ACVR2A	B	Tumor	Activin AB	ACVR1B	ACVR2A	Specific to RP-like tumours
B_tumour_INHBA_ACVR1B_ACVR2A	B	Tumor	INHBA	ACVR1B	ACVR2A	Specific to RP-like tumours
B_tumour_INHBB_ACVR1B_ACVR2A	B	Tumor	INHBB	ACVR1B	ACVR2A	Specific to RP-like tumours
B_tumour_INHBE_ACVR1B_ACVR2A	B	Tumor	INHBE	ACVR1B	ACVR2A	Specific to RP-like tumours
T_tumour_Activin AB_ACVR1B_ACVR2A	T	Tumor	Activin AB	ACVR1B	ACVR2A	Specific to RP-like tumours
T_tumour_INHBA_ACVR1B_ACVR2A	T	Tumor	INHBA	ACVR1B	ACVR2A	Specific to RP-like tumours
T_tumour_INHBB_ACVR1B_ACVR2A	T	Tumor	INHBB	ACVR1B	ACVR2A	Specific to RP-like tumours
T_tumour_INHBE_ACVR1B_ACVR2A	T	Tumor	INHBE	ACVR1B	ACVR2A	Specific to RP-like tumours
TAMs_tumour_Activin AB_ACVR1B_ACVR2A	TAMs	Tumor	Activin AB	ACVR1B	ACVR2A	Specific to RP-like tumours
TAMs_tumour_INHBA_ACVR1B_ACVR2A	TAMs	Tumor	INHBA	ACVR1B	ACVR2A	Specific to RP-like tumours
TAMs_tumour_INHBB_ACVR1B_ACVR2A	TAMs	Tumor	INHBB	ACVR1B	ACVR2A	Specific to RP-like tumours
TAMs_tumour_INHBE_ACVR1B_ACVR2A	TAMs	Tumor	INHBE	ACVR1B	ACVR2A	Specific to RP-like tumours
tumour_tumour_Activin AB_ACVR1B_ACVR2B	tumour	Tumor	Activin AB	ACVR1B	ACVR2B	Specific to RP-like tumours
tumour_tumour_INHBA_ACVR1B_ACVR2B	tumour	Tumor	INHBA	ACVR1B	ACVR2B	Specific to RP-like tumours
tumour_tumour_INHBB_ACVR1B_ACVR2B	tumour	Tumor	INHBB	ACVR1B	ACVR2B	Specific to RP-like tumours
tumour_tumour_INHBE_ACVR1B_ACVR2B	tumour	Tumor	INHBE	ACVR1B	ACVR2B	Specific to RP-like tumours
B_tumour_Activin AB_ACVR1B_ACVR2B	B	Tumor	Activin AB	ACVR1B	ACVR2B	Specific to RP-like tumours
B_tumour_INHBA_ACVR1B_ACVR2B	B	Tumor	INHBA	ACVR1B	ACVR2B	Specific to RP-like tumours
B_tumour_INHBB_ACVR1B_ACVR2B	B	Tumor	INHBB	ACVR1B	ACVR2B	Specific to RP-like tumours
B_tumour_INHBE_ACVR1B_ACVR2B	B	Tumor	INHBE	ACVR1B	ACVR2B	Specific to RP-like tumours
T_tumour_Activin AB_ACVR1B_ACVR2B	T	Tumor	Activin AB	ACVR1B	ACVR2B	Specific to RP-like tumours
T_tumour_INHBA_ACVR1B_ACVR2B	T	Tumor	INHBA	ACVR1B	ACVR2B	Specific to RP-like tumours
T_tumour_INHBB_ACVR1B_ACVR2B	T	Tumor	INHBB	ACVR1B	ACVR2B	Specific to RP-like tumours
T_tumour_INHBE_ACVR1B_ACVR2B	T	Tumor	INHBE	ACVR1B	ACVR2B	Specific to RP-like tumours
TAMs_tumour_Activin AB_ACVR1B_ACVR2B	TAMs	Tumor	Activin AB	ACVR1B	ACVR2B	Specific to RP-like tumours
TAMs_tumour_INHBA_ACVR1B_ACVR2B	TAMs	Tumor	INHBA	ACVR1B	ACVR2B	Specific to RP-like tumours
TAMs_tumour_INHBB_ACVR1B_ACVR2B	TAMs	Tumor	INHBB	ACVR1B	ACVR2B	Specific to RP-like tumours
TAMs_tumour_INHBE_ACVR1B_ACVR2B	TAMs	Tumor	INHBE	ACVR1B	ACVR2B	Specific to RP-like tumours
tumour_tumour_TGFB2_ACVR1B_TGFbR2	tumour	Tumor	TGFB2	ACVR1B	TGFbR2	Specific to RP-like tumours
tumour_tumour_TGFB3_ACVR1B_TGFbR2	tumour	Tumor	TGFB3	ACVR1B	TGFbR2	Specific to RP-like tumours
B_tumour_TGFB2_ACVR1B_TGFbR2	B	Tumor	TGFB2	ACVR1B	TGFbR2	Specific to RP-like tumours
B_tumour_TGFB3_ACVR1B_TGFbR2	B	Tumor	TGFB3	ACVR1B	TGFbR2	Specific to RP-like tumours
T_tumour_TGFB2_ACVR1B_TGFbR2	T	Tumor	TGFB2	ACVR1B	TGFbR2	Specific to RP-like tumours
T_tumour_TGFB3_ACVR1B_TGFbR2	T	Tumor	TGFB3	ACVR1B	TGFbR2	Specific to RP-like tumours
TAMs_tumour_TGFB1_ACVR1B_TGFbR2	TAMs	Tumor	TGFB1	ACVR1B	TGFbR2	Specific to RP-like tumours
TAMs_tumour_TGFB2_ACVR1B_TGFbR2	TAMs	Tumor	TGFB2	ACVR1B	TGFbR2	Specific to RP-like tumours
TAMs_tumour_TGFB3_ACVR1B_TGFbR2	TAMs	Tumor	TGFB3	ACVR1B	TGFbR2	Specific to RP-like tumours
tumour_tumour_Activin AB_ACVR1C_ACVR2A	tumour	Tumor	Activin AB	ACVR1C	ACVR2A	Specific to RP-like tumours
tumour_tumour_INHBB_ACVR1C_ACVR2A	tumour	Tumor	INHBB	ACVR1C	ACVR2A	Specific to RP-like tumours
tumour_tumour_INHBE_ACVR1C_ACVR2A	tumour	Tumor	INHBE	ACVR1C	ACVR2A	Specific to RP-like tumours
B_tumour_Activin AB_ACVR1C_ACVR2A	B	Tumor	Activin AB	ACVR1C	ACVR2A	Specific to RP-like tumours
B_tumour_INHBB_ACVR1C_ACVR2A	B	Tumor	INHBB	ACVR1C	ACVR2A	Specific to RP-like tumours
B_tumour_INHBE_ACVR1C_ACVR2A	B	Tumor	INHBE	ACVR1C	ACVR2A	Specific to RP-like tumours
T_tumour_Activin AB_ACVR1C_ACVR2A	T	Tumor	Activin AB	ACVR1C	ACVR2A	Specific to RP-like tumours
T_tumour_INHBB_ACVR1C_ACVR2A	T	Tumor	INHBB	ACVR1C	ACVR2A	Specific to RP-like tumours
T_tumour_INHBE_ACVR1C_ACVR2A	T	Tumor	INHBE	ACVR1C	ACVR2A	Specific to RP-like tumours
TAMs_tumour_Activin AB_ACVR1C_ACVR2A	TAMs	Tumor	Activin AB	ACVR1C	ACVR2A	Specific to RP-like tumours
TAMs_tumour_INHBB_ACVR1C_ACVR2A	TAMs	Tumor	INHBB	ACVR1C	ACVR2A	Specific to RP-like tumours
TAMs_tumour_INHBE_ACVR1C_ACVR2A	TAMs	Tumor	INHBE	ACVR1C	ACVR2A	Specific to RP-like tumours
tumour_tumour_Activin AB_ACVR1C_ACVR2B	tumour	Tumor	Activin AB	ACVR1C	ACVR2B	Specific to RP-like tumours
tumour_tumour_INHBB_ACVR1C_ACVR2B	tumour	Tumor	INHBB	ACVR1C	ACVR2B	Specific to RP-like tumours
tumour_tumour_INHBE_ACVR1C_ACVR2B	tumour	Tumor	INHBE	ACVR1C	ACVR2B	Specific to RP-like tumours
B_tumour_Activin AB_ACVR1C_ACVR2B	B	Tumor	Activin AB	ACVR1C	ACVR2B	Specific to RP-like tumours
B_tumour_INHBB_ACVR1C_ACVR2B	B	Tumor	INHBB	ACVR1C	ACVR2B	Specific to RP-like tumours
B_tumour_INHBE_ACVR1C_ACVR2B	B	Tumor	INHBE	ACVR1C	ACVR2B	Specific to RP-like tumours
T_tumour_Activin AB_ACVR1C_ACVR2B	T	Tumor	Activin AB	ACVR1C	ACVR2B	Specific to RP-like tumours
T_tumour_INHBB_ACVR1C_ACVR2B	T	Tumor	INHBB	ACVR1C	ACVR2B	Specific to RP-like tumours
T_tumour_INHBE_ACVR1C_ACVR2B	T	Tumor	INHBE	ACVR1C	ACVR2B	Specific to RP-like tumours
TAMs_tumour_Activin AB_ACVR1C_ACVR2B	TAMs	Tumor	Activin AB	ACVR1C	ACVR2B	Specific to RP-like tumours
TAMs_tumour_INHBB_ACVR1C_ACVR2B	TAMs	Tumor	INHBB	ACVR1C	ACVR2B	Specific to RP-like tumours
TAMs_tumour_INHBE_ACVR1C_ACVR2B	TAMs	Tumor	INHBE	ACVR1C	ACVR2B	Specific to RP-like tumours
tumour_tumour_TGFB2_ACVR1C_TGFbR2	tumour	Tumor	TGFB2	ACVR1C	TGFbR2	Specific to RP-like tumours
tumour_tumour_TGFB3_ACVR1C_TGFbR2	tumour	Tumor	TGFB3	ACVR1C	TGFbR2	Specific to RP-like tumours
B_tumour_TGFB2_ACVR1C_TGFbR2	B	Tumor	TGFB2	ACVR1C	TGFbR2	Specific to RP-like tumours
B_tumour_TGFB3_ACVR1C_TGFbR2	B	Tumor	TGFB3	ACVR1C	TGFbR2	Specific to RP-like tumours
T_tumour_TGFB2_ACVR1C_TGFbR2	T	Tumor	TGFB2	ACVR1C	TGFbR2	Specific to RP-like tumours
T_tumour_TGFB3_ACVR1C_TGFbR2	T	Tumor	TGFB3	ACVR1C	TGFbR2	Specific to RP-like tumours
TAMs_tumour_TGFB1_ACVR1C_TGFbR2	TAMs	Tumor	TGFB1	ACVR1C	TGFbR2	Specific to RP-like tumours
TAMs_tumour_TGFB2_ACVR1C_TGFbR2	TAMs	Tumor	TGFB2	ACVR1C	TGFbR2	Specific to RP-like tumours
TAMs_tumour_TGFB3_ACVR1C_TGFbR2	TAMs	Tumor	TGFB3	ACVR1C	TGFbR2	Specific to RP-like tumours
tumour_tumour_Inhibin A_ACVR2A	tumour	Tumor	Inhibin A	ACVR2A	-	Specific to RP-like tumours
B_tumour_Inhibin A_ACVR2A	B	Tumor	Inhibin A	ACVR2A	-	Specific to RP-like tumours
T_tumour_Inhibin A_ACVR2A	T	Tumor	Inhibin A	ACVR2A	-	Specific to RP-like tumours
TAMs_tumour_Inhibin A_ACVR2A	TAMs	Tumor	Inhibin A	ACVR2A	-	Specific to RP-like tumours
tumour_tumour_Inhibin B_ACVR2B	tumour	Tumor	Inhibin B	ACVR2B	-	Specific to RP-like tumours
B_tumour_Inhibin B_ACVR2B	B	Tumor	Inhibin B	ACVR2B	-	Specific to RP-like tumours
T_tumour_Inhibin B_ACVR2B	T	Tumor	Inhibin B	ACVR2B	-	Specific to RP-like tumours
TAMs_tumour_Inhibin B_ACVR2B	TAMs	Tumor	Inhibin B	ACVR2B	-	Specific to RP-like tumours
tumour_tumour_ENTPD1_ADORA1	tumour	Tumor	ENTPD1	ADORA1	-	Specific to RP-like tumours
B_tumour_ENTPD1_ADORA1	B	Tumor	ENTPD1	ADORA1	-	Specific to RP-like tumours
T_tumour_ENTPD1_ADORA1	T	Tumor	ENTPD1	ADORA1	-	Specific to RP-like tumours
TAMs_tumour_ENTPD1_ADORA1	TAMs	Tumor	ENTPD1	ADORA1	-	Specific to RP-like tumours
tumour_tumour_ENTPD1_ADORA2B	tumour	Tumor	ENTPD1	ADORA2B	-	Specific to RP-like tumours
B_tumour_ENTPD1_ADORA2B	B	Tumor	ENTPD1	ADORA2B	-	Specific to RP-like tumours
T_tumour_ENTPD1_ADORA2B	T	Tumor	ENTPD1	ADORA2B	-	Specific to RP-like tumours
TAMs_tumour_ENTPD1_ADORA2B	TAMs	Tumor	ENTPD1	ADORA2B	-	Specific to RP-like tumours
tumour_tumour_AGT_AGTR1	tumour	Tumor	AGT	AGTR1	-	Specific to RP-like tumours
B_tumour_AGT_AGTR1	B	Tumor	AGT	AGTR1	-	Specific to RP-like tumours
T_tumour_AGT_AGTR1	T	Tumor	AGT	AGTR1	-	Specific to RP-like tumours
TAMs_tumour_AGT_AGTR1	TAMs	Tumor	AGT	AGTR1	-	Specific to RP-like tumours
tumour_tumour_CD6_ALCAM	tumour	Tumor	CD6	ALCAM	-	Specific to RP-like tumours
B_tumour_CD6_ALCAM	B	Tumor	CD6	ALCAM	-	Specific to RP-like tumours
T_tumour_CD6_ALCAM	T	Tumor	CD6	ALCAM	-	Specific to RP-like tumours
TAMs_tumour_CD6_ALCAM	TAMs	Tumor	CD6	ALCAM	-	Specific to RP-like tumours
tumour_tumour_AMH_AMHR2_ACVR1	tumour	Tumor	AMH	AMHR2	ACVR1	Specific to RP-like tumours
B_tumour_AMH_AMHR2_ACVR1	B	Tumor	AMH	AMHR2	ACVR1	Specific to RP-like tumours
T_tumour_AMH_AMHR2_ACVR1	T	Tumor	AMH	AMHR2	ACVR1	Specific to RP-like tumours
TAMs_tumour_AMH_AMHR2_ACVR1	TAMs	Tumor	AMH	AMHR2	ACVR1	Specific to RP-like tumours
tumour_tumour_AMH_AMHR2_BMPR1A	tumour	Tumor	AMH	AMHR2	BMPR1A	Specific to RP-like tumours
B_tumour_AMH_AMHR2_BMPR1A	B	Tumor	AMH	AMHR2	BMPR1A	Specific to RP-like tumours
T_tumour_AMH_AMHR2_BMPR1A	T	Tumor	AMH	AMHR2	BMPR1A	Specific to RP-like tumours
TAMs_tumour_AMH_AMHR2_BMPR1A	TAMs	Tumor	AMH	AMHR2	BMPR1A	Specific to RP-like tumours
tumour_tumour_GAS6_AXL	tumour	Tumor	GAS6	AXL	-	Specific to RP-like tumours
tumour_tumour_PROS1_AXL	tumour	Tumor	PROS1	AXL	-	Specific to RP-like tumours
B_tumour_GAS6_AXL	B	Tumor	GAS6	AXL	-	Specific to RP-like tumours
B_tumour_PROS1_AXL	B	Tumor	PROS1	AXL	-	Specific to RP-like tumours
T_tumour_GAS6_AXL	T	Tumor	GAS6	AXL	-	Specific to RP-like tumours
T_tumour_PROS1_AXL	T	Tumor	PROS1	AXL	-	Specific to RP-like tumours
TAMs_tumour_GAS6_AXL	TAMs	Tumor	GAS6	AXL	-	Specific to RP-like tumours
TAMs_tumour_PROS1_AXL	TAMs	Tumor	PROS1	AXL	-	Specific to RP-like tumours
tumour_tumour_KNG1_BDKRB1	tumour	Tumor	KNG1	BDKRB1	-	Specific to RP-like tumours
B_tumour_KNG1_BDKRB1	B	Tumor	KNG1	BDKRB1	-	Specific to RP-like tumours
T_tumour_KNG1_BDKRB1	T	Tumor	KNG1	BDKRB1	-	Specific to RP-like tumours
TAMs_tumour_KNG1_BDKRB1	TAMs	Tumor	KNG1	BDKRB1	-	Specific to RP-like tumours
tumour_tumour_KNG1_BDKRB2	tumour	Tumor	KNG1	BDKRB2	-	Specific to RP-like tumours
B_tumour_KNG1_BDKRB2	B	Tumor	KNG1	BDKRB2	-	Specific to RP-like tumours
T_tumour_KNG1_BDKRB2	T	Tumor	KNG1	BDKRB2	-	Specific to RP-like tumours
TAMs_tumour_KNG1_BDKRB2	TAMs	Tumor	KNG1	BDKRB2	-	Specific to RP-like tumours
tumour_tumour_C3_C3AR1	tumour	Tumor	C3	C3AR1	-	Specific to RP-like tumours
B_tumour_C3_C3AR1	B	Tumor	C3	C3AR1	-	Specific to RP-like tumours
T_tumour_C3_C3AR1	T	Tumor	C3	C3AR1	-	Specific to RP-like tumours
TAMs_tumour_C3_C3AR1	TAMs	Tumor	C3	C3AR1	-	Specific to RP-like tumours
tumour_tumour_C5_C5AR1	tumour	Tumor	C5	C5AR1	-	Specific to RP-like tumours
B_tumour_C5_C5AR1	B	Tumor	C5	C5AR1	-	Specific to RP-like tumours
T_tumour_C5_C5AR1	T	Tumor	C5	C5AR1	-	Specific to RP-like tumours
TAMs_tumour_C5_C5AR1	TAMs	Tumor	C5	C5AR1	-	Specific to RP-like tumours
tumour_tumour_CADM1_CADM1	tumour	Tumor	CADM1	CADM1	-	Specific to RP-like tumours
B_tumour_CADM1_CADM1	B	Tumor	CADM1	CADM1	-	Specific to RP-like tumours
T_tumour_CADM1_CADM1	T	Tumor	CADM1	CADM1	-	Specific to RP-like tumours
TAMs_tumour_CADM1_CADM1	TAMs	Tumor	CADM1	CADM1	-	Specific to RP-like tumours
tumour_tumour_ADM_CALCRL	tumour	Tumor	ADM	CALCRL	-	Specific to RP-like tumours
B_tumour_ADM_CALCRL	B	Tumor	ADM	CALCRL	-	Specific to RP-like tumours
T_tumour_ADM_CALCRL	T	Tumor	ADM	CALCRL	-	Specific to RP-like tumours
TAMs_tumour_ADM_CALCRL	TAMs	Tumor	ADM	CALCRL	-	Specific to RP-like tumours
tumour_tumour_CCL13_CCR1	tumour	Tumor	CCL13	CCR1	-	Specific to RP-like tumours
tumour_tumour_CCL15_CCR1	tumour	Tumor	CCL15	CCR1	-	Specific to RP-like tumours
tumour_tumour_CCL23_CCR1	tumour	Tumor	CCL23	CCR1	-	Specific to RP-like tumours
tumour_tumour_CCL3_CCR1	tumour	Tumor	CCL3	CCR1	-	Specific to RP-like tumours
tumour_tumour_CCL3L3_CCR1	tumour	Tumor	CCL3L3	CCR1	-	Specific to RP-like tumours
tumour_tumour_CCL8_CCR1	tumour	Tumor	CCL8	CCR1	-	Specific to RP-like tumours
B_tumour_CCL13_CCR1	B	Tumor	CCL13	CCR1	-	Specific to RP-like tumours
B_tumour_CCL15_CCR1	B	Tumor	CCL15	CCR1	-	Specific to RP-like tumours
B_tumour_CCL23_CCR1	B	Tumor	CCL23	CCR1	-	Specific to RP-like tumours
B_tumour_CCL3_CCR1	B	Tumor	CCL3	CCR1	-	Specific to RP-like tumours
B_tumour_CCL3L3_CCR1	B	Tumor	CCL3L3	CCR1	-	Specific to RP-like tumours
B_tumour_CCL8_CCR1	B	Tumor	CCL8	CCR1	-	Specific to RP-like tumours
T_tumour_CCL13_CCR1	T	Tumor	CCL13	CCR1	-	Specific to RP-like tumours
T_tumour_CCL15_CCR1	T	Tumor	CCL15	CCR1	-	Specific to RP-like tumours
T_tumour_CCL23_CCR1	T	Tumor	CCL23	CCR1	-	Specific to RP-like tumours
T_tumour_CCL3_CCR1	T	Tumor	CCL3	CCR1	-	Specific to RP-like tumours
T_tumour_CCL3L3_CCR1	T	Tumor	CCL3L3	CCR1	-	Specific to RP-like tumours
T_tumour_CCL5_CCR1	T	Tumor	CCL5	CCR1	-	Specific to RP-like tumours
T_tumour_CCL8_CCR1	T	Tumor	CCL8	CCR1	-	Specific to RP-like tumours
TAMs_tumour_CCL13_CCR1	TAMs	Tumor	CCL13	CCR1	-	Specific to RP-like tumours
TAMs_tumour_CCL15_CCR1	TAMs	Tumor	CCL15	CCR1	-	Specific to RP-like tumours
TAMs_tumour_CCL23_CCR1	TAMs	Tumor	CCL23	CCR1	-	Specific to RP-like tumours
TAMs_tumour_CCL3_CCR1	TAMs	Tumor	CCL3	CCR1	-	Specific to RP-like tumours
TAMs_tumour_CCL3L3_CCR1	TAMs	Tumor	CCL3L3	CCR1	-	Specific to RP-like tumours
TAMs_tumour_CCL8_CCR1	TAMs	Tumor	CCL8	CCR1	-	Specific to RP-like tumours
tumour_tumour_CCL28_CCR10	tumour	Tumor	CCL28	CCR10	-	Specific to RP-like tumours
B_tumour_CCL28_CCR10	B	Tumor	CCL28	CCR10	-	Specific to RP-like tumours
T_tumour_CCL28_CCR10	T	Tumor	CCL28	CCR10	-	Specific to RP-like tumours
TAMs_tumour_CCL28_CCR10	TAMs	Tumor	CCL28	CCR10	-	Specific to RP-like tumours
tumour_tumour_CCL2_CCR2	tumour	Tumor	CCL2	CCR2	-	Specific to RP-like tumours
tumour_tumour_CCL8_CCR2	tumour	Tumor	CCL8	CCR2	-	Specific to RP-like tumours
B_tumour_CCL2_CCR2	B	Tumor	CCL2	CCR2	-	Specific to RP-like tumours
B_tumour_CCL8_CCR2	B	Tumor	CCL8	CCR2	-	Specific to RP-like tumours
T_tumour_CCL2_CCR2	T	Tumor	CCL2	CCR2	-	Specific to RP-like tumours
T_tumour_CCL8_CCR2	T	Tumor	CCL8	CCR2	-	Specific to RP-like tumours
TAMs_tumour_CCL2_CCR2	TAMs	Tumor	CCL2	CCR2	-	Specific to RP-like tumours
TAMs_tumour_CCL8_CCR2	TAMs	Tumor	CCL8	CCR2	-	Specific to RP-like tumours
tumour_tumour_CCL17_CCR4	tumour	Tumor	CCL17	CCR4	-	Specific to RP-like tumours
tumour_tumour_CCL22_CCR4	tumour	Tumor	CCL22	CCR4	-	Specific to RP-like tumours
B_tumour_CCL17_CCR4	B	Tumor	CCL17	CCR4	-	Specific to RP-like tumours
B_tumour_CCL22_CCR4	B	Tumor	CCL22	CCR4	-	Specific to RP-like tumours
T_tumour_CCL17_CCR4	T	Tumor	CCL17	CCR4	-	Specific to RP-like tumours
T_tumour_CCL22_CCR4	T	Tumor	CCL22	CCR4	-	Specific to RP-like tumours
T_tumour_CCL5_CCR4	T	Tumor	CCL5	CCR4	-	Specific to RP-like tumours
TAMs_tumour_CCL17_CCR4	TAMs	Tumor	CCL17	CCR4	-	Specific to RP-like tumours
TAMs_tumour_CCL22_CCR4	TAMs	Tumor	CCL22	CCR4	-	Specific to RP-like tumours
tumour_tumour_CCL3_CCR5	tumour	Tumor	CCL3	CCR5	-	Specific to RP-like tumours
tumour_tumour_CCL4_CCR5	tumour	Tumor	CCL4	CCR5	-	Specific to RP-like tumours
B_tumour_CCL3_CCR5	B	Tumor	CCL3	CCR5	-	Specific to RP-like tumours
B_tumour_CCL4_CCR5	B	Tumor	CCL4	CCR5	-	Specific to RP-like tumours
T_tumour_CCL3_CCR5	T	Tumor	CCL3	CCR5	-	Specific to RP-like tumours
T_tumour_CCL4_CCR5	T	Tumor	CCL4	CCR5	-	Specific to RP-like tumours
T_tumour_CCL5_CCR5	T	Tumor	CCL5	CCR5	-	Specific to RP-like tumours
TAMs_tumour_CCL3_CCR5	TAMs	Tumor	CCL3	CCR5	-	Specific to RP-like tumours
TAMs_tumour_CCL4_CCR5	TAMs	Tumor	CCL4	CCR5	-	Specific to RP-like tumours
tumour_tumour_CCL20_CCR6	tumour	Tumor	CCL20	CCR6	-	Specific to RP-like tumours
tumour_tumour_CCL19_CCR7	tumour	Tumor	CCL19	CCR7	-	Specific to RP-like tumours
tumour_tumour_CCL21_CCR7	tumour	Tumor	CCL21	CCR7	-	Specific to RP-like tumours
B_tumour_CCL19_CCR7	B	Tumor	CCL19	CCR7	-	Specific to RP-like tumours
B_tumour_CCL21_CCR7	B	Tumor	CCL21	CCR7	-	Specific to RP-like tumours
T_tumour_CCL19_CCR7	T	Tumor	CCL19	CCR7	-	Specific to RP-like tumours
T_tumour_CCL21_CCR7	T	Tumor	CCL21	CCR7	-	Specific to RP-like tumours
TAMs_tumour_CCL19_CCR7	TAMs	Tumor	CCL19	CCR7	-	Specific to RP-like tumours
TAMs_tumour_CCL21_CCR7	TAMs	Tumor	CCL21	CCR7	-	Specific to RP-like tumours
T_tumour_PTPRC_CD22	T	Tumor	PTPRC	CD22	-	Specific to RP-like tumours
TAMs_tumour_PTPRC_CD22	TAMs	Tumor	PTPRC	CD22	-	Specific to RP-like tumours
tumour_tumour_PVR_CD226	tumour	Tumor	PVR	CD226	-	Specific to RP-like tumours
B_tumour_PVR_CD226	B	Tumor	PVR	CD226	-	Specific to RP-like tumours
T_tumour_PVR_CD226	T	Tumor	PVR	CD226	-	Specific to RP-like tumours
TAMs_tumour_ITGB2_CD226	TAMs	Tumor	ITGB2	CD226	-	Specific to RP-like tumours
TAMs_tumour_PVR_CD226	TAMs	Tumor	PVR	CD226	-	Specific to RP-like tumours
T_tumour_CD48_CD244	T	Tumor	CD48	CD244	-	Specific to RP-like tumours
tumour_tumour_CD70_CD27	tumour	Tumor	CD70	CD27	-	Specific to RP-like tumours
B_tumour_CD70_CD27	B	Tumor	CD70	CD27	-	Specific to RP-like tumours
T_tumour_CD70_CD27	T	Tumor	CD70	CD27	-	Specific to RP-like tumours
TAMs_tumour_CD70_CD27	TAMs	Tumor	CD70	CD27	-	Specific to RP-like tumours
tumour_tumour_CD80_CD274	tumour	Tumor	CD80	CD274	-	Specific to RP-like tumours
B_tumour_CD80_CD274	B	Tumor	CD80	CD274	-	Specific to RP-like tumours
T_tumour_CD80_CD274	T	Tumor	CD80	CD274	-	Specific to RP-like tumours
TAMs_tumour_CD80_CD274	TAMs	Tumor	CD80	CD274	-	Specific to RP-like tumours
tumour_tumour_CD80_CD28	tumour	Tumor	CD80	CD28	-	Specific to RP-like tumours
tumour_tumour_CD86_CD28	tumour	Tumor	CD86	CD28	-	Specific to RP-like tumours
tumour_tumour_ICOSLG_CD28	tumour	Tumor	ICOSLG	CD28	-	Specific to RP-like tumours
B_tumour_CD80_CD28	B	Tumor	CD80	CD28	-	Specific to RP-like tumours
B_tumour_CD86_CD28	B	Tumor	CD86	CD28	-	Specific to RP-like tumours
B_tumour_ICOSLG_CD28	B	Tumor	ICOSLG	CD28	-	Specific to RP-like tumours
T_tumour_CD80_CD28	T	Tumor	CD80	CD28	-	Specific to RP-like tumours
T_tumour_CD86_CD28	T	Tumor	CD86	CD28	-	Specific to RP-like tumours
T_tumour_ICOSLG_CD28	T	Tumor	ICOSLG	CD28	-	Specific to RP-like tumours
TAMs_tumour_CD80_CD28	TAMs	Tumor	CD80	CD28	-	Specific to RP-like tumours
TAMs_tumour_CD86_CD28	TAMs	Tumor	CD86	CD28	-	Specific to RP-like tumours
TAMs_tumour_ICOSLG_CD28	TAMs	Tumor	ICOSLG	CD28	-	Specific to RP-like tumours
tumour_tumour_COMP_CD36	tumour	Tumor	COMP	CD36	-	Specific to RP-like tumours
tumour_tumour_THBS1_CD36	tumour	Tumor	THBS1	CD36	-	Specific to RP-like tumours
tumour_tumour_THBS2_CD36	tumour	Tumor	THBS2	CD36	-	Specific to RP-like tumours
tumour_tumour_THBS3_CD36	tumour	Tumor	THBS3	CD36	-	Specific to RP-like tumours
B_tumour_COMP_CD36	B	Tumor	COMP	CD36	-	Specific to RP-like tumours
B_tumour_THBS1_CD36	B	Tumor	THBS1	CD36	-	Specific to RP-like tumours
B_tumour_THBS2_CD36	B	Tumor	THBS2	CD36	-	Specific to RP-like tumours
B_tumour_THBS3_CD36	B	Tumor	THBS3	CD36	-	Specific to RP-like tumours
T_tumour_COMP_CD36	T	Tumor	COMP	CD36	-	Specific to RP-like tumours
T_tumour_THBS1_CD36	T	Tumor	THBS1	CD36	-	Specific to RP-like tumours
T_tumour_THBS2_CD36	T	Tumor	THBS2	CD36	-	Specific to RP-like tumours
T_tumour_THBS3_CD36	T	Tumor	THBS3	CD36	-	Specific to RP-like tumours
TAMs_tumour_COMP_CD36	TAMs	Tumor	COMP	CD36	-	Specific to RP-like tumours
TAMs_tumour_THBS1_CD36	TAMs	Tumor	THBS1	CD36	-	Specific to RP-like tumours
TAMs_tumour_THBS2_CD36	TAMs	Tumor	THBS2	CD36	-	Specific to RP-like tumours
TAMs_tumour_THBS3_CD36	TAMs	Tumor	THBS3	CD36	-	Specific to RP-like tumours
tumour_tumour_IL16_CD4	tumour	Tumor	IL16	CD4	-	Specific to RP-like tumours
B_tumour_IL16_CD4	B	Tumor	IL16	CD4	-	Specific to RP-like tumours
T_tumour_IL16_CD4	T	Tumor	IL16	CD4	-	Specific to RP-like tumours
TAMs_tumour_IL16_CD4	TAMs	Tumor	IL16	CD4	-	Specific to RP-like tumours
tumour_tumour_CD40LG_CD40	tumour	Tumor	CD40LG	CD40	-	Specific to RP-like tumours
B_tumour_CD40LG_CD40	B	Tumor	CD40LG	CD40	-	Specific to RP-like tumours
T_tumour_CD40LG_CD40	T	Tumor	CD40LG	CD40	-	Specific to RP-like tumours
TAMs_tumour_CD40LG_CD40	TAMs	Tumor	CD40LG	CD40	-	Specific to RP-like tumours
tumour_tumour_COL1A1_CD44	tumour	Tumor	COL1A1	CD44	-	Specific to RP-like tumours
tumour_tumour_COL1A2_CD44	tumour	Tumor	COL1A2	CD44	-	Specific to RP-like tumours
tumour_tumour_COL4A1_CD44	tumour	Tumor	COL4A1	CD44	-	Specific to RP-like tumours
tumour_tumour_COL4A2_CD44	tumour	Tumor	COL4A2	CD44	-	Specific to RP-like tumours
tumour_tumour_COL4A4_CD44	tumour	Tumor	COL4A4	CD44	-	Specific to RP-like tumours
tumour_tumour_COL4A5_CD44	tumour	Tumor	COL4A5	CD44	-	Specific to RP-like tumours
tumour_tumour_COL6A1_CD44	tumour	Tumor	COL6A1	CD44	-	Specific to RP-like tumours
tumour_tumour_COL6A2_CD44	tumour	Tumor	COL6A2	CD44	-	Specific to RP-like tumours
tumour_tumour_COL6A3_CD44	tumour	Tumor	COL6A3	CD44	-	Specific to RP-like tumours
tumour_tumour_COL9A1_CD44	tumour	Tumor	COL9A1	CD44	-	Specific to RP-like tumours
tumour_tumour_COL9A2_CD44	tumour	Tumor	COL9A2	CD44	-	Specific to RP-like tumours
tumour_tumour_COL9A3_CD44	tumour	Tumor	COL9A3	CD44	-	Specific to RP-like tumours
tumour_tumour_FN1_CD44	tumour	Tumor	FN1	CD44	-	Specific to RP-like tumours
tumour_tumour_LAMA2_CD44	tumour	Tumor	LAMA2	CD44	-	Specific to RP-like tumours
tumour_tumour_LAMA3_CD44	tumour	Tumor	LAMA3	CD44	-	Specific to RP-like tumours
tumour_tumour_LAMA4_CD44	tumour	Tumor	LAMA4	CD44	-	Specific to RP-like tumours
tumour_tumour_LAMA5_CD44	tumour	Tumor	LAMA5	CD44	-	Specific to RP-like tumours
tumour_tumour_LAMB1_CD44	tumour	Tumor	LAMB1	CD44	-	Specific to RP-like tumours
tumour_tumour_LAMB2_CD44	tumour	Tumor	LAMB2	CD44	-	Specific to RP-like tumours
tumour_tumour_LAMB3_CD44	tumour	Tumor	LAMB3	CD44	-	Specific to RP-like tumours
tumour_tumour_LAMC1_CD44	tumour	Tumor	LAMC1	CD44	-	Specific to RP-like tumours
tumour_tumour_LAMC2_CD44	tumour	Tumor	LAMC2	CD44	-	Specific to RP-like tumours
tumour_tumour_LAMC3_CD44	tumour	Tumor	LAMC3	CD44	-	Specific to RP-like tumours
tumour_tumour_LGALS9_CD44	tumour	Tumor	LGALS9	CD44	-	Specific to RP-like tumours
tumour_tumour_SPP1_CD44	tumour	Tumor	SPP1	CD44	-	Specific to RP-like tumours
B_tumour_COL1A1_CD44	B	Tumor	COL1A1	CD44	-	Specific to RP-like tumours
B_tumour_COL1A2_CD44	B	Tumor	COL1A2	CD44	-	Specific to RP-like tumours
B_tumour_COL4A1_CD44	B	Tumor	COL4A1	CD44	-	Specific to RP-like tumours
B_tumour_COL4A2_CD44	B	Tumor	COL4A2	CD44	-	Specific to RP-like tumours
B_tumour_COL4A4_CD44	B	Tumor	COL4A4	CD44	-	Specific to RP-like tumours
B_tumour_COL4A5_CD44	B	Tumor	COL4A5	CD44	-	Specific to RP-like tumours
B_tumour_COL6A1_CD44	B	Tumor	COL6A1	CD44	-	Specific to RP-like tumours
B_tumour_COL6A2_CD44	B	Tumor	COL6A2	CD44	-	Specific to RP-like tumours
B_tumour_COL6A3_CD44	B	Tumor	COL6A3	CD44	-	Specific to RP-like tumours
B_tumour_COL9A1_CD44	B	Tumor	COL9A1	CD44	-	Specific to RP-like tumours
B_tumour_COL9A2_CD44	B	Tumor	COL9A2	CD44	-	Specific to RP-like tumours
B_tumour_COL9A3_CD44	B	Tumor	COL9A3	CD44	-	Specific to RP-like tumours
B_tumour_FN1_CD44	B	Tumor	FN1	CD44	-	Specific to RP-like tumours
B_tumour_LAMA2_CD44	B	Tumor	LAMA2	CD44	-	Specific to RP-like tumours
B_tumour_LAMA3_CD44	B	Tumor	LAMA3	CD44	-	Specific to RP-like tumours
B_tumour_LAMA4_CD44	B	Tumor	LAMA4	CD44	-	Specific to RP-like tumours
B_tumour_LAMA5_CD44	B	Tumor	LAMA5	CD44	-	Specific to RP-like tumours
B_tumour_LAMB1_CD44	B	Tumor	LAMB1	CD44	-	Specific to RP-like tumours
B_tumour_LAMB2_CD44	B	Tumor	LAMB2	CD44	-	Specific to RP-like tumours
B_tumour_LAMB3_CD44	B	Tumor	LAMB3	CD44	-	Specific to RP-like tumours
B_tumour_LAMC1_CD44	B	Tumor	LAMC1	CD44	-	Specific to RP-like tumours
B_tumour_LAMC2_CD44	B	Tumor	LAMC2	CD44	-	Specific to RP-like tumours
B_tumour_LAMC3_CD44	B	Tumor	LAMC3	CD44	-	Specific to RP-like tumours
B_tumour_LGALS9_CD44	B	Tumor	LGALS9	CD44	-	Specific to RP-like tumours
T_tumour_COL1A1_CD44	T	Tumor	COL1A1	CD44	-	Specific to RP-like tumours
T_tumour_COL1A2_CD44	T	Tumor	COL1A2	CD44	-	Specific to RP-like tumours
T_tumour_COL4A1_CD44	T	Tumor	COL4A1	CD44	-	Specific to RP-like tumours
T_tumour_COL4A2_CD44	T	Tumor	COL4A2	CD44	-	Specific to RP-like tumours
T_tumour_COL4A4_CD44	T	Tumor	COL4A4	CD44	-	Specific to RP-like tumours
T_tumour_COL4A5_CD44	T	Tumor	COL4A5	CD44	-	Specific to RP-like tumours
T_tumour_COL6A1_CD44	T	Tumor	COL6A1	CD44	-	Specific to RP-like tumours
T_tumour_COL6A2_CD44	T	Tumor	COL6A2	CD44	-	Specific to RP-like tumours
T_tumour_COL6A3_CD44	T	Tumor	COL6A3	CD44	-	Specific to RP-like tumours
T_tumour_COL9A1_CD44	T	Tumor	COL9A1	CD44	-	Specific to RP-like tumours
T_tumour_COL9A2_CD44	T	Tumor	COL9A2	CD44	-	Specific to RP-like tumours
T_tumour_COL9A3_CD44	T	Tumor	COL9A3	CD44	-	Specific to RP-like tumours
T_tumour_FN1_CD44	T	Tumor	FN1	CD44	-	Specific to RP-like tumours
T_tumour_LAMA2_CD44	T	Tumor	LAMA2	CD44	-	Specific to RP-like tumours
T_tumour_LAMA3_CD44	T	Tumor	LAMA3	CD44	-	Specific to RP-like tumours
T_tumour_LAMA4_CD44	T	Tumor	LAMA4	CD44	-	Specific to RP-like tumours
T_tumour_LAMA5_CD44	T	Tumor	LAMA5	CD44	-	Specific to RP-like tumours
T_tumour_LAMB1_CD44	T	Tumor	LAMB1	CD44	-	Specific to RP-like tumours
T_tumour_LAMB2_CD44	T	Tumor	LAMB2	CD44	-	Specific to RP-like tumours
T_tumour_LAMB3_CD44	T	Tumor	LAMB3	CD44	-	Specific to RP-like tumours
T_tumour_LAMC1_CD44	T	Tumor	LAMC1	CD44	-	Specific to RP-like tumours
T_tumour_LAMC2_CD44	T	Tumor	LAMC2	CD44	-	Specific to RP-like tumours
T_tumour_LAMC3_CD44	T	Tumor	LAMC3	CD44	-	Specific to RP-like tumours
T_tumour_LGALS9_CD44	T	Tumor	LGALS9	CD44	-	Specific to RP-like tumours
TAMs_tumour_COL1A1_CD44	TAMs	Tumor	COL1A1	CD44	-	Specific to RP-like tumours
TAMs_tumour_COL1A2_CD44	TAMs	Tumor	COL1A2	CD44	-	Specific to RP-like tumours
TAMs_tumour_COL4A1_CD44	TAMs	Tumor	COL4A1	CD44	-	Specific to RP-like tumours
TAMs_tumour_COL4A2_CD44	TAMs	Tumor	COL4A2	CD44	-	Specific to RP-like tumours
TAMs_tumour_COL4A4_CD44	TAMs	Tumor	COL4A4	CD44	-	Specific to RP-like tumours
TAMs_tumour_COL4A5_CD44	TAMs	Tumor	COL4A5	CD44	-	Specific to RP-like tumours
TAMs_tumour_COL6A1_CD44	TAMs	Tumor	COL6A1	CD44	-	Specific to RP-like tumours
TAMs_tumour_COL6A2_CD44	TAMs	Tumor	COL6A2	CD44	-	Specific to RP-like tumours
TAMs_tumour_COL6A3_CD44	TAMs	Tumor	COL6A3	CD44	-	Specific to RP-like tumours
TAMs_tumour_COL9A1_CD44	TAMs	Tumor	COL9A1	CD44	-	Specific to RP-like tumours
TAMs_tumour_COL9A2_CD44	TAMs	Tumor	COL9A2	CD44	-	Specific to RP-like tumours
TAMs_tumour_COL9A3_CD44	TAMs	Tumor	COL9A3	CD44	-	Specific to RP-like tumours
TAMs_tumour_FN1_CD44	TAMs	Tumor	FN1	CD44	-	Specific to RP-like tumours
TAMs_tumour_LAMA2_CD44	TAMs	Tumor	LAMA2	CD44	-	Specific to RP-like tumours
TAMs_tumour_LAMA3_CD44	TAMs	Tumor	LAMA3	CD44	-	Specific to RP-like tumours
TAMs_tumour_LAMA4_CD44	TAMs	Tumor	LAMA4	CD44	-	Specific to RP-like tumours
TAMs_tumour_LAMA5_CD44	TAMs	Tumor	LAMA5	CD44	-	Specific to RP-like tumours
TAMs_tumour_LAMB1_CD44	TAMs	Tumor	LAMB1	CD44	-	Specific to RP-like tumours
TAMs_tumour_LAMB2_CD44	TAMs	Tumor	LAMB2	CD44	-	Specific to RP-like tumours
TAMs_tumour_LAMB3_CD44	TAMs	Tumor	LAMB3	CD44	-	Specific to RP-like tumours
TAMs_tumour_LAMC1_CD44	TAMs	Tumor	LAMC1	CD44	-	Specific to RP-like tumours
TAMs_tumour_LAMC2_CD44	TAMs	Tumor	LAMC2	CD44	-	Specific to RP-like tumours
TAMs_tumour_LAMC3_CD44	TAMs	Tumor	LAMC3	CD44	-	Specific to RP-like tumours
TAMs_tumour_LGALS9_CD44	TAMs	Tumor	LGALS9	CD44	-	Specific to RP-like tumours
TAMs_tumour_SPP1_CD44	TAMs	Tumor	SPP1	CD44	-	Specific to RP-like tumours
tumour_tumour_COMP_CD47	tumour	Tumor	COMP	CD47	-	Specific to RP-like tumours
tumour_tumour_THBS1_CD47	tumour	Tumor	THBS1	CD47	-	Specific to RP-like tumours
tumour_tumour_THBS2_CD47	tumour	Tumor	THBS2	CD47	-	Specific to RP-like tumours
tumour_tumour_THBS3_CD47	tumour	Tumor	THBS3	CD47	-	Specific to RP-like tumours
B_tumour_COMP_CD47	B	Tumor	COMP	CD47	-	Specific to RP-like tumours
B_tumour_THBS1_CD47	B	Tumor	THBS1	CD47	-	Specific to RP-like tumours
B_tumour_THBS2_CD47	B	Tumor	THBS2	CD47	-	Specific to RP-like tumours
B_tumour_THBS3_CD47	B	Tumor	THBS3	CD47	-	Specific to RP-like tumours
T_tumour_COMP_CD47	T	Tumor	COMP	CD47	-	Specific to RP-like tumours
T_tumour_THBS1_CD47	T	Tumor	THBS1	CD47	-	Specific to RP-like tumours
T_tumour_THBS2_CD47	T	Tumor	THBS2	CD47	-	Specific to RP-like tumours
T_tumour_THBS3_CD47	T	Tumor	THBS3	CD47	-	Specific to RP-like tumours
TAMs_tumour_COMP_CD47	TAMs	Tumor	COMP	CD47	-	Specific to RP-like tumours
TAMs_tumour_THBS1_CD47	TAMs	Tumor	THBS1	CD47	-	Specific to RP-like tumours
TAMs_tumour_THBS2_CD47	TAMs	Tumor	THBS2	CD47	-	Specific to RP-like tumours
TAMs_tumour_THBS3_CD47	TAMs	Tumor	THBS3	CD47	-	Specific to RP-like tumours
tumour_tumour_ALCAM_CD6	tumour	Tumor	ALCAM	CD6	-	Specific to RP-like tumours
B_tumour_ALCAM_CD6	B	Tumor	ALCAM	CD6	-	Specific to RP-like tumours
T_tumour_ALCAM_CD6	T	Tumor	ALCAM	CD6	-	Specific to RP-like tumours
TAMs_tumour_ALCAM_CD6	TAMs	Tumor	ALCAM	CD6	-	Specific to RP-like tumours
tumour_tumour_SEMA4D_CD72	tumour	Tumor	SEMA4D	CD72	-	Specific to RP-like tumours
B_tumour_SEMA4D_CD72	B	Tumor	SEMA4D	CD72	-	Specific to RP-like tumours
T_tumour_SEMA4D_CD72	T	Tumor	SEMA4D	CD72	-	Specific to RP-like tumours
TAMs_tumour_SEMA4D_CD72	TAMs	Tumor	SEMA4D	CD72	-	Specific to RP-like tumours
T_tumour_LCK_CD8 receptor	T	Tumor	LCK	CD8 receptor	-	Specific to RP-like tumours
tumour_tumour_CDH1_CDH1	tumour	Tumor	CDH1	CDH1	-	Specific to RP-like tumours
B_tumour_CDH1_CDH1	B	Tumor	CDH1	CDH1	-	Specific to RP-like tumours
T_tumour_CDH1_CDH1	T	Tumor	CDH1	CDH1	-	Specific to RP-like tumours
TAMs_tumour_CDH1_CDH1	TAMs	Tumor	CDH1	CDH1	-	Specific to RP-like tumours
tumour_tumour_ANGPTL4_CDH11	tumour	Tumor	ANGPTL4	CDH11	-	Specific to RP-like tumours
B_tumour_ANGPTL4_CDH11	B	Tumor	ANGPTL4	CDH11	-	Specific to RP-like tumours
T_tumour_ANGPTL4_CDH11	T	Tumor	ANGPTL4	CDH11	-	Specific to RP-like tumours
TAMs_tumour_ANGPTL4_CDH11	TAMs	Tumor	ANGPTL4	CDH11	-	Specific to RP-like tumours
tumour_tumour_CDH2_CDH2	tumour	Tumor	CDH2	CDH2	-	Specific to RP-like tumours
B_tumour_CDH2_CDH2	B	Tumor	CDH2	CDH2	-	Specific to RP-like tumours
T_tumour_CDH2_CDH2	T	Tumor	CDH2	CDH2	-	Specific to RP-like tumours
TAMs_tumour_CDH2_CDH2	TAMs	Tumor	CDH2	CDH2	-	Specific to RP-like tumours
tumour_tumour_CD209_CEACAM1	tumour	Tumor	CD209	CEACAM1	-	Specific to RP-like tumours
B_tumour_CD209_CEACAM1	B	Tumor	CD209	CEACAM1	-	Specific to RP-like tumours
T_tumour_CD209_CEACAM1	T	Tumor	CD209	CEACAM1	-	Specific to RP-like tumours
TAMs_tumour_CD209_CEACAM1	TAMs	Tumor	CD209	CEACAM1	-	Specific to RP-like tumours
tumour_tumour_CLDN11_CLDN11	tumour	Tumor	CLDN11	CLDN11	-	Specific to RP-like tumours
B_tumour_CLDN11_CLDN11	B	Tumor	CLDN11	CLDN11	-	Specific to RP-like tumours
T_tumour_CLDN11_CLDN11	T	Tumor	CLDN11	CLDN11	-	Specific to RP-like tumours
TAMs_tumour_CLDN11_CLDN11	TAMs	Tumor	CLDN11	CLDN11	-	Specific to RP-like tumours
tumour_tumour_RARRES2_CMKLR1	tumour	Tumor	RARRES2	CMKLR1	-	Specific to RP-like tumours
B_tumour_RARRES2_CMKLR1	B	Tumor	RARRES2	CMKLR1	-	Specific to RP-like tumours
T_tumour_RARRES2_CMKLR1	T	Tumor	RARRES2	CMKLR1	-	Specific to RP-like tumours
TAMs_tumour_RARRES2_CMKLR1	TAMs	Tumor	RARRES2	CMKLR1	-	Specific to RP-like tumours
tumour_tumour_CLCF1_CNTFR_LIFR	tumour	Tumor	CLCF1	CNTFR	LIFR	Specific to RP-like tumours
B_tumour_CLCF1_CNTFR_LIFR	B	Tumor	CLCF1	CNTFR	LIFR	Specific to RP-like tumours
T_tumour_CLCF1_CNTFR_LIFR	T	Tumor	CLCF1	CNTFR	LIFR	Specific to RP-like tumours
TAMs_tumour_CLCF1_CNTFR_LIFR	TAMs	Tumor	CLCF1	CNTFR	LIFR	Specific to RP-like tumours
tumour_tumour_CSF1_CSF1R	tumour	Tumor	CSF1	CSF1R	-	Specific to RP-like tumours
tumour_tumour_IL34_CSF1R	tumour	Tumor	IL34	CSF1R	-	Specific to RP-like tumours
B_tumour_CSF1_CSF1R	B	Tumor	CSF1	CSF1R	-	Specific to RP-like tumours
B_tumour_IL34_CSF1R	B	Tumor	IL34	CSF1R	-	Specific to RP-like tumours
T_tumour_CSF1_CSF1R	T	Tumor	CSF1	CSF1R	-	Specific to RP-like tumours
T_tumour_IL34_CSF1R	T	Tumor	IL34	CSF1R	-	Specific to RP-like tumours
TAMs_tumour_CSF1_CSF1R	TAMs	Tumor	CSF1	CSF1R	-	Specific to RP-like tumours
TAMs_tumour_IL34_CSF1R	TAMs	Tumor	IL34	CSF1R	-	Specific to RP-like tumours
tumour_tumour_CD80_CTLA4	tumour	Tumor	CD80	CTLA4	-	Specific to RP-like tumours
tumour_tumour_CD86_CTLA4	tumour	Tumor	CD86	CTLA4	-	Specific to RP-like tumours
tumour_tumour_ICOSLG_CTLA4	tumour	Tumor	ICOSLG	CTLA4	-	Specific to RP-like tumours
B_tumour_CD80_CTLA4	B	Tumor	CD80	CTLA4	-	Specific to RP-like tumours
B_tumour_CD86_CTLA4	B	Tumor	CD86	CTLA4	-	Specific to RP-like tumours
B_tumour_ICOSLG_CTLA4	B	Tumor	ICOSLG	CTLA4	-	Specific to RP-like tumours
T_tumour_CD80_CTLA4	T	Tumor	CD80	CTLA4	-	Specific to RP-like tumours
T_tumour_CD86_CTLA4	T	Tumor	CD86	CTLA4	-	Specific to RP-like tumours
T_tumour_ICOSLG_CTLA4	T	Tumor	ICOSLG	CTLA4	-	Specific to RP-like tumours
TAMs_tumour_CD80_CTLA4	TAMs	Tumor	CD80	CTLA4	-	Specific to RP-like tumours
TAMs_tumour_CD86_CTLA4	TAMs	Tumor	CD86	CTLA4	-	Specific to RP-like tumours
TAMs_tumour_ICOSLG_CTLA4	TAMs	Tumor	ICOSLG	CTLA4	-	Specific to RP-like tumours
tumour_tumour_CX3CL1_CX3CR1	tumour	Tumor	CX3CL1	CX3CR1	-	Specific to RP-like tumours
B_tumour_CX3CL1_CX3CR1	B	Tumor	CX3CL1	CX3CR1	-	Specific to RP-like tumours
T_tumour_CX3CL1_CX3CR1	T	Tumor	CX3CL1	CX3CR1	-	Specific to RP-like tumours
TAMs_tumour_CX3CL1_CX3CR1	TAMs	Tumor	CX3CL1	CX3CR1	-	Specific to RP-like tumours
tumour_tumour_CXCL1_CXCR2	tumour	Tumor	CXCL1	CXCR2	-	Specific to RP-like tumours
tumour_tumour_CXCL2_CXCR2	tumour	Tumor	CXCL2	CXCR2	-	Specific to RP-like tumours
tumour_tumour_CXCL3_CXCR2	tumour	Tumor	CXCL3	CXCR2	-	Specific to RP-like tumours
tumour_tumour_CXCL5_CXCR2	tumour	Tumor	CXCL5	CXCR2	-	Specific to RP-like tumours
tumour_tumour_CXCL6_CXCR2	tumour	Tumor	CXCL6	CXCR2	-	Specific to RP-like tumours
tumour_tumour_CXCL8_CXCR2	tumour	Tumor	CXCL8	CXCR2	-	Specific to RP-like tumours
B_tumour_CXCL1_CXCR2	B	Tumor	CXCL1	CXCR2	-	Specific to RP-like tumours
B_tumour_CXCL2_CXCR2	B	Tumor	CXCL2	CXCR2	-	Specific to RP-like tumours
B_tumour_CXCL3_CXCR2	B	Tumor	CXCL3	CXCR2	-	Specific to RP-like tumours
B_tumour_CXCL5_CXCR2	B	Tumor	CXCL5	CXCR2	-	Specific to RP-like tumours
B_tumour_CXCL6_CXCR2	B	Tumor	CXCL6	CXCR2	-	Specific to RP-like tumours
B_tumour_CXCL8_CXCR2	B	Tumor	CXCL8	CXCR2	-	Specific to RP-like tumours
T_tumour_CXCL1_CXCR2	T	Tumor	CXCL1	CXCR2	-	Specific to RP-like tumours
T_tumour_CXCL3_CXCR2	T	Tumor	CXCL3	CXCR2	-	Specific to RP-like tumours
T_tumour_CXCL5_CXCR2	T	Tumor	CXCL5	CXCR2	-	Specific to RP-like tumours
T_tumour_CXCL6_CXCR2	T	Tumor	CXCL6	CXCR2	-	Specific to RP-like tumours
TAMs_tumour_CXCL1_CXCR2	TAMs	Tumor	CXCL1	CXCR2	-	Specific to RP-like tumours
TAMs_tumour_CXCL2_CXCR2	TAMs	Tumor	CXCL2	CXCR2	-	Specific to RP-like tumours
TAMs_tumour_CXCL3_CXCR2	TAMs	Tumor	CXCL3	CXCR2	-	Specific to RP-like tumours
TAMs_tumour_CXCL5_CXCR2	TAMs	Tumor	CXCL5	CXCR2	-	Specific to RP-like tumours
TAMs_tumour_CXCL6_CXCR2	TAMs	Tumor	CXCL6	CXCR2	-	Specific to RP-like tumours
TAMs_tumour_CXCL8_CXCR2	TAMs	Tumor	CXCL8	CXCR2	-	Specific to RP-like tumours
tumour_tumour_CXCL10_CXCR3	tumour	Tumor	CXCL10	CXCR3	-	Specific to RP-like tumours
tumour_tumour_CXCL11_CXCR3	tumour	Tumor	CXCL11	CXCR3	-	Specific to RP-like tumours
tumour_tumour_CXCL13_CXCR3	tumour	Tumor	CXCL13	CXCR3	-	Specific to RP-like tumours
tumour_tumour_CXCL9_CXCR3	tumour	Tumor	CXCL9	CXCR3	-	Specific to RP-like tumours
tumour_tumour_PF4_CXCR3	tumour	Tumor	PF4	CXCR3	-	Specific to RP-like tumours
tumour_tumour_PF4V1_CXCR3	tumour	Tumor	PF4V1	CXCR3	-	Specific to RP-like tumours
B_tumour_CXCL10_CXCR3	B	Tumor	CXCL10	CXCR3	-	Specific to RP-like tumours
B_tumour_CXCL11_CXCR3	B	Tumor	CXCL11	CXCR3	-	Specific to RP-like tumours
B_tumour_CXCL13_CXCR3	B	Tumor	CXCL13	CXCR3	-	Specific to RP-like tumours
B_tumour_CXCL9_CXCR3	B	Tumor	CXCL9	CXCR3	-	Specific to RP-like tumours
B_tumour_PF4_CXCR3	B	Tumor	PF4	CXCR3	-	Specific to RP-like tumours
B_tumour_PF4V1_CXCR3	B	Tumor	PF4V1	CXCR3	-	Specific to RP-like tumours
T_tumour_CXCL10_CXCR3	T	Tumor	CXCL10	CXCR3	-	Specific to RP-like tumours
T_tumour_CXCL11_CXCR3	T	Tumor	CXCL11	CXCR3	-	Specific to RP-like tumours
T_tumour_CXCL13_CXCR3	T	Tumor	CXCL13	CXCR3	-	Specific to RP-like tumours
T_tumour_CXCL9_CXCR3	T	Tumor	CXCL9	CXCR3	-	Specific to RP-like tumours
T_tumour_PF4_CXCR3	T	Tumor	PF4	CXCR3	-	Specific to RP-like tumours
T_tumour_PF4V1_CXCR3	T	Tumor	PF4V1	CXCR3	-	Specific to RP-like tumours
TAMs_tumour_CXCL10_CXCR3	TAMs	Tumor	CXCL10	CXCR3	-	Specific to RP-like tumours
TAMs_tumour_CXCL11_CXCR3	TAMs	Tumor	CXCL11	CXCR3	-	Specific to RP-like tumours
TAMs_tumour_CXCL13_CXCR3	TAMs	Tumor	CXCL13	CXCR3	-	Specific to RP-like tumours
TAMs_tumour_CXCL9_CXCR3	TAMs	Tumor	CXCL9	CXCR3	-	Specific to RP-like tumours
TAMs_tumour_PF4_CXCR3	TAMs	Tumor	PF4	CXCR3	-	Specific to RP-like tumours
TAMs_tumour_PF4V1_CXCR3	TAMs	Tumor	PF4V1	CXCR3	-	Specific to RP-like tumours
tumour_tumour_CXCL13_CXCR5	tumour	Tumor	CXCL13	CXCR5	-	Specific to RP-like tumours
B_tumour_CXCL13_CXCR5	B	Tumor	CXCL13	CXCR5	-	Specific to RP-like tumours
T_tumour_CXCL13_CXCR5	T	Tumor	CXCL13	CXCR5	-	Specific to RP-like tumours
TAMs_tumour_CXCL13_CXCR5	TAMs	Tumor	CXCL13	CXCR5	-	Specific to RP-like tumours
tumour_tumour_CXCL16_CXCR6	tumour	Tumor	CXCL16	CXCR6	-	Specific to RP-like tumours
B_tumour_CXCL16_CXCR6	B	Tumor	CXCL16	CXCR6	-	Specific to RP-like tumours
T_tumour_CXCL16_CXCR6	T	Tumor	CXCL16	CXCR6	-	Specific to RP-like tumours
TAMs_tumour_CXCL16_CXCR6	TAMs	Tumor	CXCL16	CXCR6	-	Specific to RP-like tumours
tumour_tumour_AGRN_DAG1	tumour	Tumor	AGRN	DAG1	-	Specific to RP-like tumours
tumour_tumour_HSPG2_DAG1	tumour	Tumor	HSPG2	DAG1	-	Specific to RP-like tumours
tumour_tumour_LAMA2_DAG1	tumour	Tumor	LAMA2	DAG1	-	Specific to RP-like tumours
tumour_tumour_LAMA3_DAG1	tumour	Tumor	LAMA3	DAG1	-	Specific to RP-like tumours
tumour_tumour_LAMA4_DAG1	tumour	Tumor	LAMA4	DAG1	-	Specific to RP-like tumours
tumour_tumour_LAMA5_DAG1	tumour	Tumor	LAMA5	DAG1	-	Specific to RP-like tumours
tumour_tumour_LAMB1_DAG1	tumour	Tumor	LAMB1	DAG1	-	Specific to RP-like tumours
tumour_tumour_LAMB2_DAG1	tumour	Tumor	LAMB2	DAG1	-	Specific to RP-like tumours
tumour_tumour_LAMB3_DAG1	tumour	Tumor	LAMB3	DAG1	-	Specific to RP-like tumours
tumour_tumour_LAMC1_DAG1	tumour	Tumor	LAMC1	DAG1	-	Specific to RP-like tumours
tumour_tumour_LAMC2_DAG1	tumour	Tumor	LAMC2	DAG1	-	Specific to RP-like tumours
tumour_tumour_LAMC3_DAG1	tumour	Tumor	LAMC3	DAG1	-	Specific to RP-like tumours
B_tumour_AGRN_DAG1	B	Tumor	AGRN	DAG1	-	Specific to RP-like tumours
B_tumour_HSPG2_DAG1	B	Tumor	HSPG2	DAG1	-	Specific to RP-like tumours
B_tumour_LAMA2_DAG1	B	Tumor	LAMA2	DAG1	-	Specific to RP-like tumours
B_tumour_LAMA3_DAG1	B	Tumor	LAMA3	DAG1	-	Specific to RP-like tumours
B_tumour_LAMA4_DAG1	B	Tumor	LAMA4	DAG1	-	Specific to RP-like tumours
B_tumour_LAMA5_DAG1	B	Tumor	LAMA5	DAG1	-	Specific to RP-like tumours
B_tumour_LAMB1_DAG1	B	Tumor	LAMB1	DAG1	-	Specific to RP-like tumours
B_tumour_LAMB2_DAG1	B	Tumor	LAMB2	DAG1	-	Specific to RP-like tumours
B_tumour_LAMB3_DAG1	B	Tumor	LAMB3	DAG1	-	Specific to RP-like tumours
B_tumour_LAMC1_DAG1	B	Tumor	LAMC1	DAG1	-	Specific to RP-like tumours
B_tumour_LAMC2_DAG1	B	Tumor	LAMC2	DAG1	-	Specific to RP-like tumours
B_tumour_LAMC3_DAG1	B	Tumor	LAMC3	DAG1	-	Specific to RP-like tumours
T_tumour_AGRN_DAG1	T	Tumor	AGRN	DAG1	-	Specific to RP-like tumours
T_tumour_HSPG2_DAG1	T	Tumor	HSPG2	DAG1	-	Specific to RP-like tumours
T_tumour_LAMA2_DAG1	T	Tumor	LAMA2	DAG1	-	Specific to RP-like tumours
T_tumour_LAMA3_DAG1	T	Tumor	LAMA3	DAG1	-	Specific to RP-like tumours
T_tumour_LAMA4_DAG1	T	Tumor	LAMA4	DAG1	-	Specific to RP-like tumours
T_tumour_LAMA5_DAG1	T	Tumor	LAMA5	DAG1	-	Specific to RP-like tumours
T_tumour_LAMB1_DAG1	T	Tumor	LAMB1	DAG1	-	Specific to RP-like tumours
T_tumour_LAMB2_DAG1	T	Tumor	LAMB2	DAG1	-	Specific to RP-like tumours
T_tumour_LAMB3_DAG1	T	Tumor	LAMB3	DAG1	-	Specific to RP-like tumours
T_tumour_LAMC1_DAG1	T	Tumor	LAMC1	DAG1	-	Specific to RP-like tumours
T_tumour_LAMC2_DAG1	T	Tumor	LAMC2	DAG1	-	Specific to RP-like tumours
T_tumour_LAMC3_DAG1	T	Tumor	LAMC3	DAG1	-	Specific to RP-like tumours
TAMs_tumour_AGRN_DAG1	TAMs	Tumor	AGRN	DAG1	-	Specific to RP-like tumours
TAMs_tumour_HSPG2_DAG1	TAMs	Tumor	HSPG2	DAG1	-	Specific to RP-like tumours
TAMs_tumour_LAMA2_DAG1	TAMs	Tumor	LAMA2	DAG1	-	Specific to RP-like tumours
TAMs_tumour_LAMA3_DAG1	TAMs	Tumor	LAMA3	DAG1	-	Specific to RP-like tumours
TAMs_tumour_LAMA4_DAG1	TAMs	Tumor	LAMA4	DAG1	-	Specific to RP-like tumours
TAMs_tumour_LAMA5_DAG1	TAMs	Tumor	LAMA5	DAG1	-	Specific to RP-like tumours
TAMs_tumour_LAMB1_DAG1	TAMs	Tumor	LAMB1	DAG1	-	Specific to RP-like tumours
TAMs_tumour_LAMB2_DAG1	TAMs	Tumor	LAMB2	DAG1	-	Specific to RP-like tumours
TAMs_tumour_LAMB3_DAG1	TAMs	Tumor	LAMB3	DAG1	-	Specific to RP-like tumours
TAMs_tumour_LAMC1_DAG1	TAMs	Tumor	LAMC1	DAG1	-	Specific to RP-like tumours
TAMs_tumour_LAMC2_DAG1	TAMs	Tumor	LAMC2	DAG1	-	Specific to RP-like tumours
TAMs_tumour_LAMC3_DAG1	TAMs	Tumor	LAMC3	DAG1	-	Specific to RP-like tumours
tumour_tumour_DSC2_DSG2	tumour	Tumor	DSC2	DSG2	-	Specific to RP-like tumours
B_tumour_DSC2_DSG2	B	Tumor	DSC2	DSG2	-	Specific to RP-like tumours
T_tumour_DSC2_DSG2	T	Tumor	DSC2	DSG2	-	Specific to RP-like tumours
TAMs_tumour_DSC2_DSG2	TAMs	Tumor	DSC2	DSG2	-	Specific to RP-like tumours
tumour_tumour_EDA_EDA2R	tumour	Tumor	EDA	EDA2R	-	Specific to RP-like tumours
B_tumour_EDA_EDA2R	B	Tumor	EDA	EDA2R	-	Specific to RP-like tumours
T_tumour_EDA_EDA2R	T	Tumor	EDA	EDA2R	-	Specific to RP-like tumours
TAMs_tumour_EDA_EDA2R	TAMs	Tumor	EDA	EDA2R	-	Specific to RP-like tumours
tumour_tumour_EDN1_EDNRA	tumour	Tumor	EDN1	EDNRA	-	Specific to RP-like tumours
B_tumour_EDN1_EDNRA	B	Tumor	EDN1	EDNRA	-	Specific to RP-like tumours
T_tumour_EDN1_EDNRA	T	Tumor	EDN1	EDNRA	-	Specific to RP-like tumours
TAMs_tumour_EDN1_EDNRA	TAMs	Tumor	EDN1	EDNRA	-	Specific to RP-like tumours
tumour_tumour_EDN1_EDNRB	tumour	Tumor	EDN1	EDNRB	-	Specific to RP-like tumours
B_tumour_EDN1_EDNRB	B	Tumor	EDN1	EDNRB	-	Specific to RP-like tumours
T_tumour_EDN1_EDNRB	T	Tumor	EDN1	EDNRB	-	Specific to RP-like tumours
TAMs_tumour_EDN1_EDNRB	TAMs	Tumor	EDN1	EDNRB	-	Specific to RP-like tumours
tumour_tumour_BTC_EGFR_ERBB2	tumour	Tumor	BTC	EGFR	ERBB2	Specific to RP-like tumours
tumour_tumour_EGF_EGFR_ERBB2	tumour	Tumor	EGF	EGFR	ERBB2	Specific to RP-like tumours
tumour_tumour_EREG_EGFR_ERBB2	tumour	Tumor	EREG	EGFR	ERBB2	Specific to RP-like tumours
tumour_tumour_HBEGF_EGFR_ERBB2	tumour	Tumor	HBEGF	EGFR	ERBB2	Specific to RP-like tumours
tumour_tumour_TGFA_EGFR_ERBB2	tumour	Tumor	TGFA	EGFR	ERBB2	Specific to RP-like tumours
B_tumour_BTC_EGFR_ERBB2	B	Tumor	BTC	EGFR	ERBB2	Specific to RP-like tumours
B_tumour_EGF_EGFR_ERBB2	B	Tumor	EGF	EGFR	ERBB2	Specific to RP-like tumours
B_tumour_EREG_EGFR_ERBB2	B	Tumor	EREG	EGFR	ERBB2	Specific to RP-like tumours
B_tumour_HBEGF_EGFR_ERBB2	B	Tumor	HBEGF	EGFR	ERBB2	Specific to RP-like tumours
B_tumour_TGFA_EGFR_ERBB2	B	Tumor	TGFA	EGFR	ERBB2	Specific to RP-like tumours
T_tumour_BTC_EGFR_ERBB2	T	Tumor	BTC	EGFR	ERBB2	Specific to RP-like tumours
T_tumour_EGF_EGFR_ERBB2	T	Tumor	EGF	EGFR	ERBB2	Specific to RP-like tumours
T_tumour_EREG_EGFR_ERBB2	T	Tumor	EREG	EGFR	ERBB2	Specific to RP-like tumours
T_tumour_HBEGF_EGFR_ERBB2	T	Tumor	HBEGF	EGFR	ERBB2	Specific to RP-like tumours
T_tumour_TGFA_EGFR_ERBB2	T	Tumor	TGFA	EGFR	ERBB2	Specific to RP-like tumours
TAMs_tumour_AREG_EGFR_ERBB2	TAMs	Tumor	AREG	EGFR	ERBB2	Specific to RP-like tumours
TAMs_tumour_BTC_EGFR_ERBB2	TAMs	Tumor	BTC	EGFR	ERBB2	Specific to RP-like tumours
TAMs_tumour_EGF_EGFR_ERBB2	TAMs	Tumor	EGF	EGFR	ERBB2	Specific to RP-like tumours
TAMs_tumour_EREG_EGFR_ERBB2	TAMs	Tumor	EREG	EGFR	ERBB2	Specific to RP-like tumours
TAMs_tumour_HBEGF_EGFR_ERBB2	TAMs	Tumor	HBEGF	EGFR	ERBB2	Specific to RP-like tumours
TAMs_tumour_TGFA_EGFR_ERBB2	TAMs	Tumor	TGFA	EGFR	ERBB2	Specific to RP-like tumours
tumour_tumour_AREG_EGFR	tumour	Tumor	AREG	EGFR	-	Specific to RP-like tumours
tumour_tumour_BTC_EGFR	tumour	Tumor	BTC	EGFR	-	Specific to RP-like tumours
tumour_tumour_EGF_EGFR	tumour	Tumor	EGF	EGFR	-	Specific to RP-like tumours
tumour_tumour_EREG_EGFR	tumour	Tumor	EREG	EGFR	-	Specific to RP-like tumours
tumour_tumour_HBEGF_EGFR	tumour	Tumor	HBEGF	EGFR	-	Specific to RP-like tumours
tumour_tumour_TGFA_EGFR	tumour	Tumor	TGFA	EGFR	-	Specific to RP-like tumours
B_tumour_BTC_EGFR	B	Tumor	BTC	EGFR	-	Specific to RP-like tumours
B_tumour_EGF_EGFR	B	Tumor	EGF	EGFR	-	Specific to RP-like tumours
B_tumour_EREG_EGFR	B	Tumor	EREG	EGFR	-	Specific to RP-like tumours
B_tumour_HBEGF_EGFR	B	Tumor	HBEGF	EGFR	-	Specific to RP-like tumours
B_tumour_TGFA_EGFR	B	Tumor	TGFA	EGFR	-	Specific to RP-like tumours
T_tumour_BTC_EGFR	T	Tumor	BTC	EGFR	-	Specific to RP-like tumours
T_tumour_EGF_EGFR	T	Tumor	EGF	EGFR	-	Specific to RP-like tumours
T_tumour_EREG_EGFR	T	Tumor	EREG	EGFR	-	Specific to RP-like tumours
T_tumour_HBEGF_EGFR	T	Tumor	HBEGF	EGFR	-	Specific to RP-like tumours
T_tumour_TGFA_EGFR	T	Tumor	TGFA	EGFR	-	Specific to RP-like tumours
TAMs_tumour_AREG_EGFR	TAMs	Tumor	AREG	EGFR	-	Specific to RP-like tumours
TAMs_tumour_BTC_EGFR	TAMs	Tumor	BTC	EGFR	-	Specific to RP-like tumours
TAMs_tumour_EGF_EGFR	TAMs	Tumor	EGF	EGFR	-	Specific to RP-like tumours
TAMs_tumour_EREG_EGFR	TAMs	Tumor	EREG	EGFR	-	Specific to RP-like tumours
TAMs_tumour_HBEGF_EGFR	TAMs	Tumor	HBEGF	EGFR	-	Specific to RP-like tumours
TAMs_tumour_TGFA_EGFR	TAMs	Tumor	TGFA	EGFR	-	Specific to RP-like tumours
tumour_tumour_EFNA1_EPHA1	tumour	Tumor	EFNA1	EPHA1	-	Specific to RP-like tumours
tumour_tumour_EFNA3_EPHA1	tumour	Tumor	EFNA3	EPHA1	-	Specific to RP-like tumours
tumour_tumour_EFNA4_EPHA1	tumour	Tumor	EFNA4	EPHA1	-	Specific to RP-like tumours
tumour_tumour_EFNA5_EPHA1	tumour	Tumor	EFNA5	EPHA1	-	Specific to RP-like tumours
B_tumour_EFNA1_EPHA1	B	Tumor	EFNA1	EPHA1	-	Specific to RP-like tumours
B_tumour_EFNA3_EPHA1	B	Tumor	EFNA3	EPHA1	-	Specific to RP-like tumours
B_tumour_EFNA4_EPHA1	B	Tumor	EFNA4	EPHA1	-	Specific to RP-like tumours
B_tumour_EFNA5_EPHA1	B	Tumor	EFNA5	EPHA1	-	Specific to RP-like tumours
T_tumour_EFNA1_EPHA1	T	Tumor	EFNA1	EPHA1	-	Specific to RP-like tumours
T_tumour_EFNA3_EPHA1	T	Tumor	EFNA3	EPHA1	-	Specific to RP-like tumours
T_tumour_EFNA4_EPHA1	T	Tumor	EFNA4	EPHA1	-	Specific to RP-like tumours
T_tumour_EFNA5_EPHA1	T	Tumor	EFNA5	EPHA1	-	Specific to RP-like tumours
TAMs_tumour_EFNA1_EPHA1	TAMs	Tumor	EFNA1	EPHA1	-	Specific to RP-like tumours
TAMs_tumour_EFNA3_EPHA1	TAMs	Tumor	EFNA3	EPHA1	-	Specific to RP-like tumours
TAMs_tumour_EFNA4_EPHA1	TAMs	Tumor	EFNA4	EPHA1	-	Specific to RP-like tumours
TAMs_tumour_EFNA5_EPHA1	TAMs	Tumor	EFNA5	EPHA1	-	Specific to RP-like tumours
tumour_tumour_EFNA1_EPHA2	tumour	Tumor	EFNA1	EPHA2	-	Specific to RP-like tumours
tumour_tumour_EFNA3_EPHA2	tumour	Tumor	EFNA3	EPHA2	-	Specific to RP-like tumours
tumour_tumour_EFNA4_EPHA2	tumour	Tumor	EFNA4	EPHA2	-	Specific to RP-like tumours
tumour_tumour_EFNA5_EPHA2	tumour	Tumor	EFNA5	EPHA2	-	Specific to RP-like tumours
B_tumour_EFNA1_EPHA2	B	Tumor	EFNA1	EPHA2	-	Specific to RP-like tumours
B_tumour_EFNA3_EPHA2	B	Tumor	EFNA3	EPHA2	-	Specific to RP-like tumours
B_tumour_EFNA4_EPHA2	B	Tumor	EFNA4	EPHA2	-	Specific to RP-like tumours
B_tumour_EFNA5_EPHA2	B	Tumor	EFNA5	EPHA2	-	Specific to RP-like tumours
T_tumour_EFNA1_EPHA2	T	Tumor	EFNA1	EPHA2	-	Specific to RP-like tumours
T_tumour_EFNA3_EPHA2	T	Tumor	EFNA3	EPHA2	-	Specific to RP-like tumours
T_tumour_EFNA4_EPHA2	T	Tumor	EFNA4	EPHA2	-	Specific to RP-like tumours
T_tumour_EFNA5_EPHA2	T	Tumor	EFNA5	EPHA2	-	Specific to RP-like tumours
TAMs_tumour_EFNA1_EPHA2	TAMs	Tumor	EFNA1	EPHA2	-	Specific to RP-like tumours
TAMs_tumour_EFNA3_EPHA2	TAMs	Tumor	EFNA3	EPHA2	-	Specific to RP-like tumours
TAMs_tumour_EFNA4_EPHA2	TAMs	Tumor	EFNA4	EPHA2	-	Specific to RP-like tumours
TAMs_tumour_EFNA5_EPHA2	TAMs	Tumor	EFNA5	EPHA2	-	Specific to RP-like tumours
tumour_tumour_EFNA1_EPHA3	tumour	Tumor	EFNA1	EPHA3	-	Specific to RP-like tumours
tumour_tumour_EFNA3_EPHA3	tumour	Tumor	EFNA3	EPHA3	-	Specific to RP-like tumours
tumour_tumour_EFNA4_EPHA3	tumour	Tumor	EFNA4	EPHA3	-	Specific to RP-like tumours
tumour_tumour_EFNA5_EPHA3	tumour	Tumor	EFNA5	EPHA3	-	Specific to RP-like tumours
B_tumour_EFNA1_EPHA3	B	Tumor	EFNA1	EPHA3	-	Specific to RP-like tumours
B_tumour_EFNA3_EPHA3	B	Tumor	EFNA3	EPHA3	-	Specific to RP-like tumours
B_tumour_EFNA4_EPHA3	B	Tumor	EFNA4	EPHA3	-	Specific to RP-like tumours
B_tumour_EFNA5_EPHA3	B	Tumor	EFNA5	EPHA3	-	Specific to RP-like tumours
T_tumour_EFNA1_EPHA3	T	Tumor	EFNA1	EPHA3	-	Specific to RP-like tumours
T_tumour_EFNA3_EPHA3	T	Tumor	EFNA3	EPHA3	-	Specific to RP-like tumours
T_tumour_EFNA4_EPHA3	T	Tumor	EFNA4	EPHA3	-	Specific to RP-like tumours
T_tumour_EFNA5_EPHA3	T	Tumor	EFNA5	EPHA3	-	Specific to RP-like tumours
TAMs_tumour_EFNA1_EPHA3	TAMs	Tumor	EFNA1	EPHA3	-	Specific to RP-like tumours
TAMs_tumour_EFNA3_EPHA3	TAMs	Tumor	EFNA3	EPHA3	-	Specific to RP-like tumours
TAMs_tumour_EFNA4_EPHA3	TAMs	Tumor	EFNA4	EPHA3	-	Specific to RP-like tumours
TAMs_tumour_EFNA5_EPHA3	TAMs	Tumor	EFNA5	EPHA3	-	Specific to RP-like tumours
tumour_tumour_EFNA1_EPHA4	tumour	Tumor	EFNA1	EPHA4	-	Specific to RP-like tumours
tumour_tumour_EFNA3_EPHA4	tumour	Tumor	EFNA3	EPHA4	-	Specific to RP-like tumours
[truncated: 1,876 more rows]

## Sheet: TableS7
Table S7: Druggability of ligand-stimulated receptors on RP-like tumour cells.
RP-like tumour cell receptor	Clinically actionable? (Tclin - Pharos,NIH)	Drugs
ADORA1	yes	choline theophyllinate, bufylline, theophylline, adenosine, istradefylline, caffeine, regadenoson
ADORA2B	yes	choline theophyllinate, bufylline, theophylline, adenosine, istradefylline, caffeine, regadenoson, pentoxifylline
AGTR1	yes	losartan, telmisartan, olmesartan medoxomil, candesartan cilexetil, irbesartan, saralasin, angiotensin II, eprosartan, valsartan, azilsartan medoxomill
BDKRB2	yes	icatibant
C5AR1	yes	avacopan
CALCRL	yes	erenumab, ubrogepant, rimegepant, atogepant
CCR4	yes	plerixafor, mogamulizumab
CCR5	yes	maraviroc
CD22	yes	inotuzumab ozogamicin, moxetumomab pasudotox
CD274	yes	atezolizumab, avelumab, durvalumab
CD4	yes	ibalizumab
CSF1R	yes	dasatinib, sunitinib, ponatinib, imatinib, sorafenib, pazopanib, axitinib, pexidartinib, quizartinib
CTLA4	yes	ipilimumab
EDNRA	yes	bosentan, sitaxentan, macitentan, ambrisentan, clazosentan
EDNRB	yes	bosentan, sitaxentan, macitentan, ambrisentan
EGFR	yes	bosutinib, dasatinib, sorafenib, ibrutinib, midostaurin, neratinib, acalabrutinib, cabozanitinib, docetaxel, ceritinib, erlotinib, vandetanib, zanubrutinib, gefitinib, osimertinib, brigatinib, lapatinib, mobocertinib, afatinib, dacomitinib, icotinib, olmutinib, amivantamab, cetuximab, panitumumab, necitumumab
EPHA2	yes	bosutinib, dasatinib, ponatinib
ERBB2	yes	ibrutinib, neratinib, acalabrutinib, trastuzumab emtansine, erlotinib, gefitinib, osimertinib, lapatinib, mobocertinib, afatinib, dacomitinib, tucatinib, trastuzumab deruxtecan, mergetuximab, pertuzumab, trastuzumab
ERBB3	yes	bosutinib, dasatinib, neratinib, erlotinib, osimertinib, tucatinib
F2R	yes	vorapaxar
FGFR1	yes	sunitinib, nintedanib, ponatinib, sorafenib, pazopanib, regorafenib, cabozantinib, lenvatinib, infigratinib, erdafitinib, pemigatinib
FGFR2	yes	nintedanib, ponatinib, infigratinib, erdafitinib, pemigatinib, palifermin
FGFR3	yes	nintedanib, ponatinib, pazopanib, infigratinib, erdafitinib, pemigatinib
FGFR4	yes	nintedanib, ponatinib, infigratinib, erdafitinib
FLT1	yes	sunitinib, nintedanib, ponatinib, sorafenib, pazopanib, axitinib, regorafenib, cabozantinib, vandetanib, lenvatinib, pexidartinib, tivozanib
FLT3	yes	sunitinib, nintedanib, ponatinib, sorafenib, gilteritinib, midostaurin, fedratinib, cabozantinib, ceritinib, pexidartinib, pacritinib, quizartinib, brigatinib
GUCY2C	yes	linaclotide, plecanatide
IL1R1	yes	anakinra
IL6R	yes	tocilizumab, sarilumab, satralizumab¨
ITGA4	yes	natalizumab, vedolizumab
ITGAL	yes	lifitegrast, efalizumab
ITGB1	yes	natalizumab
ITGB7	yes	natalizumab, vedolizumab
MC1R	yes	afamelanotide
MET	yes	crizotinib, cabozantinib, alectinib, tepotinib, amivantamab, capmatinib
NGFR	yes	cenegermin
NTRK2	yes	bosutinib, nintedanib, crizotinib, lorlatinib, entrectinib, larotrectinib
NTRK3	yes	lorlatinib, pexidartinib, entrectinib, larotrectinib
OXTR	yes	desmopressin, carbetocin, atosiban, oxytocin
PDCD1	yes	nivolumab, pembrolizumab, cemiplimab, dostarlimab
PDGFRA	yes	dasatinib, sunitinib, nintedanib, ponatinib, imatinib, pazopanib, axitinib, lenvatinib, tivozanib, quizartinib, becaplermin, avapritinib, ripretinib, olaratumab
PDGFRB	yes	dasatinib, sunitinib, intedanib, ponatinib, imatinib, sorafenib, nilotinib, pazopanib, axitinib, regoragenib, erlotinib, quizartinib, becapelrmin
PTH1R	yes	teriparatide, parathyroid hormone, abaloparatide
SCTR	yes	secretin human
TNFRSF17	yes	belantamab mafodotin

## Sheet: TableS8
Table S8: Clinicopathologic associations of the RPLS signature across resected iCCA cohorts.
		Andersen			Dong			Job			Jusakul			Nakamura
		n	RPLS scores	p-value	n	RPLS scores	p-value	n	RPLS scores	p-value	n	RPLS scores	p-value	n	RPLS scores	p-value
Patient characteristics	Age	136	-	0.4014	244	-	0.09454	na	na	na	81	-	0.1251	na	na	na
	Sex	136	Higher in males	0.00142	244	Higher in males	0.01979	70	-	0.178	81	-	0.8398	111	-	0.7187
	Symptoms at diagnosis	na	na	na	na	na	na	64	-	0.3225	na	na	na	na	na	na
Background disease	Alcohol	na	na	na	na	na	na	61	-	0.537	na	na	na	na	na	na
	Biliary tract stone disease	na	na	na	244	Higher in positive-cases	0.0008045	na	na	na	na	na	na	na	na	na
	Chronic cholecystitis	136	-	0.6471	na	na	na	na	na	na	na	na	na	na	na	na
	Cirrhosis	na	na	na	244	-	0.9811	68	-	0.32	na	na	na	na	na	na
	Liver fluke	na	na	na	244	Higher in positive-cases	0.01059	na	na	na	81	Higher in positive-cases	5.85e-10	na	na	na
	Viral hepatitis (HBV)	na	na	na	244	-	0.1504	na	na	na	na	na	na	na	na	na
	Viral hepatitis (HCV)	136	-	0.2374	na	na	na	na	na	na	na	na	na	na	na	na
	Viral hepatitis (unspecified)	na	na	na	na	na	na	na	na	na	58	-	0.5308	111	-	0.7868
Pathological features	Differentiation	35	-	0.8614	na	na	na	na	na	na	67	Higher in well differentiated tumors	0.00117	107	-	0.666
	Distal metastasis	48	-	0.6893	244	Higher in positive-cases	0.01681	na	na	na	76	-	0.08731	na	na	na
	Grade	52	Higher in G3 tumours	0.01766	na	na	na	na	na	na	na	na	na	na	na	na
	Intrahepatic lymph node involvement	111	Higher in positive-cases	0.005207	244	-	0.164	na	na	na	na	na	na	na	na	na
	Lymph node status (pN)	105	Higher in positive-cases	0.002134	244	Higher in positive-cases	2.711e-05	na	na	na	64	-	0.3809	110	Higher in positive-cases	0.011
	Necrosis	40	-	0.7202	na	na	na	69	Higher in necrotic tumors	9e-06	na	na	na	na	na	na
	Perineural invasion	110	Higher in positive-cases	2.117e-05	244	Higher in positive-cases	2.59e-07	na	na	na	na	na	na	na	na	na
	Portal tract involvement	53	Higher in positive-cases	0.006591	na	na	na	na	na	na	na	na	na	na	na	na
	Resection margin	122	-	0.1375	na	na	na	na	na	na	na	na	na	na	na	na
	Stage	108	-	0.1272	244	Higher in stage III-IV disease	9.934e-06	na	na	na	66	Higher in stage III-IV disease	0.02336	110	Higher in stage III-IV disease	0.03766
	Tumour diameter	121	-	0.9073	244	-	0.164	na	na	na	na	na	na	na	na	na
	Tumour size (pT)	81	-	0.4097	na	na	na	na	na	na	78	Higher in pT3-4 tumors	0.003122	110	-	0.2497
	Vascular invasion	na	na	na	244	Higher in positive-cases	0.001361	70	-	0.429	na	na	na	na	na	na
Systemic features	Bilirubin	na	na	na	244	-	0.913	na	na	na	na	na	na	na	na	na
	Albumin	na	na	na	244	Negatively correlated with ALB	0.001113	na	na	na	na	na	na	na	na	na
	Serum AFP	na	na	na	244	-	0.4849	na	na	na	na	na	na	na	na	na
	CA 19-9	na	na	na	244	Posititvely correlated with CA 19-9	4.168e-14	na	na	na	na	na	na	na	na	na
	CEA	na	na	na	244	Posititvely correlated with CEA	4.897e-14	na	na	na	na	na	na	na	na	na
	ALT	na	na	na	244	-	0.1336	na	na	na	na	na	na	na	na	na
	γ-GT	na	na	na	244	Posititvely correlated with γ-GT	0.0003248	na	na	na	na	na	na	na	na	na

## Sheet: TableS9
Table S9: Molecular pathobiological differences between liver metastatases and other metastases in advanced cancers.
Biological Feature or Process	Category	Analysis Tool	MET500 cohort				POG570 cohort				Conclusion
			Liver Metastases (average)	Other Metastases (average)	p-value	FDR p-value	Liver Metastases (average)	Other Metastases (average)	p-value	FDR p-value
ABC_TRANSPORTERS	Other processes	GSVA (MSigDB, KEGG)	0.117336	0.0430402	1.31931e-12	8.27797e-12	0.0495383	-0.0278945	3.90714e-18	3.06977e-17	Higher in liver metastases
ADIPOGENESIS	Other processes	GSVA (MSigDB, Hallmark)	0.0904744	0.0439067	3.86868e-06	1.33822e-05	0.0195578	-0.00381437	0.000588495	0.00129259	Higher in liver metastases
ALANINE_ASPARTATE_AND_GLUTAMATE_METABOLISM	Biosynthetic & metabolic processes	GSVA (MSigDB, KEGG)	0.173535	0.0163342	1.11117e-32	2.738e-31	0.0808385	-0.0582205	1.15735e-36	1.94564e-35	Higher in liver metastases
ALPHA_LINOLENIC_ACID_METABOLISM	Biosynthetic & metabolic processes	GSVA (MSigDB, KEGG)	0.120545	0.0927862	0.00850756	0.0139902	0.0488235	-0.0242345	2.9284e-14	1.93066e-13	Higher in liver metastases
ANTIGEN_PROCESSING_AND_PRESENTATION	Biosynthetic & metabolic processes	GSVA (MSigDB, KEGG)	0.0274789	0.0621316	0.0169159	0.0258631	-0.0388031	0.0114797	2.7434e-05	7.40693e-05	Lower in liver metastases
APICAL_JUNCTION	Other processes	GSVA (MSigDB, Hallmark)	0.0598353	0.0901281	7.24993e-05	0.000187587	0.00117488	0.0197541	0.00943835	0.016387	Lower in liver metastases
AR	Transcription factor activities	DoRothEA	0.877987	-0.253256	2.81769e-07	1.09832e-06	0.912323	-0.142072	4.83831e-07	1.75094e-06	Higher in liver metastases
ARACHIDONIC_ACID_METABOLISM	Biosynthetic & metabolic processes	GSVA (MSigDB, KEGG)	0.164937	0.0610331	2.29815e-23	2.50294e-22	0.0717997	-0.0476048	2.40541e-33	3.42035e-32	Higher in liver metastases
ARGININE_AND_PROLINE_METABOLISM	Biosynthetic & metabolic processes	GSVA (MSigDB, KEGG)	0.150995	0.0342907	5.30878e-23	5.61343e-22	0.0796209	-0.0503098	4.1549e-34	6.1254e-33	Higher in liver metastases
ASCORBATE_AND_ALDARATE_METABOLISM	Biosynthetic & metabolic processes	GSVA (MSigDB, KEGG)	0.300588	-0.0349401	8.71969e-38	4.60914e-36	0.152533	-0.149345	1.5586e-50	1.4391e-48	Higher in liver metastases
ATF1	Transcription factor activities	DoRothEA	0.249829	-0.0968405	0.00313082	0.0057055	0.220843	-0.0593727	0.0323602	0.0479554	Higher in liver metastases
ATF2	Transcription factor activities	DoRothEA	0.271377	-0.078603	0.0104199	0.0167624	0.167107	-0.194841	0.00504221	0.00912046	Higher in liver metastases
B cell	Immune & microenvironment cells	xCELL	0.00804755	0.0489844	0.00255427	0.00479735	0.0111538	0.0719863	6.27987e-10	3.00951e-09	Lower in liver metastases
B cell memory	Immune & microenvironment cells	xCELL	0.00114356	0.0122101	0.000855549	0.00180888	0.00346411	0.0217476	0.00139288	0.00283962	Lower in liver metastases
B cell naive	Immune & microenvironment cells	xCELL	0.00112896	0.00835629	0.00122577	0.00247834	0.0035685	0.0149896	0.000619352	0.00132873	Lower in liver metastases
B_CELL_RECEPTOR_SIGNALING_PATHWAY	Immune processes	GSVA (MSigDB, KEGG)	0.0347957	0.0667996	0.00277167	0.00517939	-0.0239096	0.0227178	7.74827e-07	2.72357e-06	Lower in liver metastases
BETA_ALANINE_METABOLISM	Biosynthetic & metabolic processes	GSVA (MSigDB, KEGG)	0.143614	0.000827194	1.19736e-24	1.58571e-23	0.0631596	-0.0613945	1.15695e-24	1.189e-23	Higher in liver metastases
BILE_ACID_METABOLISM	Biosynthetic & metabolic processes	GSVA (MSigDB, Hallmark)	0.16856	0.027303	1.25683e-30	2.74235e-29	0.0782826	-0.0513129	8.09479e-37	1.42153e-35	Higher in liver metastases
BIOSYNTHESIS_OF_UNSATURATED_FATTY_ACIDS	Biosynthetic & metabolic processes	GSVA (MSigDB, KEGG)	0.149311	0.0406006	4.6514e-16	3.66064e-15	0.0518999	-0.0285468	3.06734e-15	2.22124e-14	Higher in liver metastases
BMP6	Cytokine activities	CytoSig	-0.660843	0.191477	0.00679439	0.0114269	-1.08466	0.568592	2.37566e-10	1.18678e-09	Lower in liver metastases
BUTANOATE_METABOLISM	Biosynthetic & metabolic processes	GSVA (MSigDB, KEGG)	0.167025	0.0172642	6.32649e-23	6.50583e-22	0.0632547	-0.0686824	1.7443e-25	1.88841e-24	Higher in liver metastases
CALCIUM_SIGNALING_PATHWAY	Signaling pathways	GSVA (MSigDB, KEGG)	0.0412568	0.086037	2.32017e-10	1.20901e-09	-0.00441515	0.0085583	0.0150185	0.0244134	Lower in liver metastases
Cancer associated fibroblast	Immune & microenvironment cells	xCELL	0.109904	0.147406	0.00127438	0.00256261	0.0329129	0.0694185	3.62681e-05	9.63647e-05	Lower in liver metastases
CDX2	Transcription factor activities	DoRothEA	0.469643	-0.206139	0.000141717	0.000350153	1.30313	-1.12571	2.07741e-19	1.82743e-18	Higher in liver metastases
CEBPA	Transcription factor activities	DoRothEA	2.55675	-0.860944	4.33077e-28	7.62905e-27	2.30902	-1.53203	1.17919e-30	1.50145e-29	Higher in liver metastases
CEBPB	Transcription factor activities	DoRothEA	0.998928	-0.295314	4.20179e-12	2.46667e-11	0.789316	-0.63323	1.22955e-14	8.25218e-14	Higher in liver metastases
CEBPD	Transcription factor activities	DoRothEA	0.810488	-0.223573	2.3043e-13	1.46724e-12	0.677215	-0.298245	7.70442e-11	4.11783e-10	Higher in liver metastases
CELL_ADHESION_MOLECULES_CAMS	Other processes	GSVA (MSigDB, KEGG)	0.060667	0.103086	0.000302625	0.000708679	-0.0128315	0.0267124	1.034e-05	2.99268e-05	Lower in liver metastases
CHEMOKINE_SIGNALING_PATHWAY	Immune processes	GSVA (MSigDB, KEGG)	0.0649437	0.0933734	0.00404451	0.00722931	-0.00260088	0.028221	6.04621e-05	0.000155031	Lower in liver metastases
CHOLESTEROL_HOMEOSTASIS	Biosynthetic & metabolic processes	GSVA (MSigDB, Hallmark)	0.114867	0.0494308	3.71622e-09	1.78753e-08	0.0368126	-0.00758335	5.56282e-08	2.30521e-07	Higher in liver metastases
CITRATE_CYCLE_TCA_CYCLE	Biosynthetic & metabolic processes	GSVA (MSigDB, KEGG)	0.110084	0.0141796	5.48998e-11	3.07773e-10	0.0282793	-0.0324556	4.47146e-06	1.36317e-05	Higher in liver metastases
Class-switched memory B cell	Immune & microenvironment cells	xCELL	0.00874453	0.019729	7.78703e-06	2.50635e-05	0.0103767	0.0310853	1.44312e-10	7.38e-10	Lower in liver metastases
COAGULATION	Immune processes	GSVA (MSigDB, Hallmark)	0.177699	0.0410036	5.03231e-27	8.45955e-26	0.0766526	-0.0516598	1.97251e-31	2.59618e-30	Higher in liver metastases
COMPLEMENT	Immune processes	GSVA (MSigDB, Hallmark)	0.0974523	0.0574889	0.000658573	0.00143266	0.0209591	-0.00378074	0.0108587	0.0185502	Higher in liver metastases
COMPLEMENT_AND_COAGULATION_CASCADES	Immune processes	GSVA (MSigDB, KEGG)	0.273704	-0.0152528	1.6947e-38	1.2506e-36	0.139338	-0.126681	5.34093e-47	1.51574e-45	Higher in liver metastases
CTCF	Transcription factor activities	DoRothEA	0.607319	-0.169873	5.71005e-11	3.15328e-10	0.475179	-0.0746442	0.000237133	0.000546888	Higher in liver metastases
CYSTEINE_AND_METHIONINE_METABOLISM	Biosynthetic & metabolic processes	GSVA (MSigDB, KEGG)	0.133226	0.0312819	2.89404e-25	3.96037e-24	0.0576902	-0.0315347	5.20643e-24	5.19592e-23	Higher in liver metastases
DRUG_METABOLISM_CYTOCHROME_P450	Biosynthetic & metabolic processes	GSVA (MSigDB, KEGG)	0.27128	0.00698487	7.1894e-37	2.6603e-35	0.132767	-0.12293	5.81851e-50	3.06797e-48	Higher in liver metastases
DRUG_METABOLISM_OTHER_ENZYMES	Biosynthetic & metabolic processes	GSVA (MSigDB, KEGG)	0.24969	-0.00599976	3.89496e-41	4.79767e-39	0.130425	-0.110648	5.81851e-50	3.06797e-48	Higher in liver metastases
ECM_RECEPTOR_INTERACTION	Other processes	GSVA (MSigDB, KEGG)	0.0508271	0.0994691	0.00012583	0.000316715	-0.00967698	0.0211906	0.00683107	0.0122362	Lower in liver metastases
ENDOCYTOSIS	Other processes	GSVA (MSigDB, KEGG)	0.0574146	0.0669178	0.0217938	0.0327793	-0.00294872	0.0183306	0.00489011	0.00888893	Lower in liver metastases
Endothelial cell	Immune & microenvironment cells	xCELL	0.0500636	0.101404	2.94325e-15	2.13294e-14	0.0185904	0.0620083	2.99002e-18	2.3985e-17	Lower in liver metastases
EPAS1	Transcription factor activities	DoRothEA	0.463899	-0.0921981	0.000313063	0.000728357	0.470612	-0.10756	0.000340345	0.000765776	Higher in liver metastases
EPITHELIAL_MESENCHYMAL_TRANSITION	Other processes	GSVA (MSigDB, Hallmark)	0.0339944	0.104271	1.18673e-05	3.66917e-05	-0.0340225	0.027159	2.07435e-05	5.78659e-05	Lower in liver metastases
ERG	Transcription factor activities	DoRothEA	-0.554795	0.386295	2.01234e-09	9.916e-09	-0.243608	0.431094	4.82528e-06	1.449e-05	Lower in liver metastases
ETS1	Transcription factor activities	DoRothEA	-0.623793	0.553476	0.000173648	0.000419933	-0.405662	1.10837	1.72621e-06	5.64929e-06	Lower in liver metastases
ETS2	Transcription factor activities	DoRothEA	-0.606469	0.343257	1.79337e-07	7.12151e-07	-0.408479	0.656626	4.306e-08	1.82803e-07	Lower in liver metastases
ETV4	Transcription factor activities	DoRothEA	-0.292825	0.244124	0.00279171	0.00519062	-0.221362	0.436573	0.000547073	0.0012088	Lower in liver metastases
FATTY_ACID_METABOLISM	Biosynthetic & metabolic processes	GSVA (MSigDB, Hallmark)	0.126985	0.0302359	3.02485e-16	2.42913e-15	0.0465111	-0.0296016	1.56679e-15	1.18231e-14	Higher in liver metastases
FATTY_ACID_METABOLISM	Biosynthetic & metabolic processes	GSVA (MSigDB, KEGG)	0.173486	0.00107325	1.00108e-22	1e-21	0.0873099	-0.0839575	2.86654e-32	3.92233e-31	Higher in liver metastases
FC_EPSILON_RI_SIGNALING_PATHWAY	Immune processes	GSVA (MSigDB, KEGG)	0.0602987	0.0859438	0.000293344	0.00069132	-0.0038726	0.016689	0.0018519	0.00367393	Lower in liver metastases
FC_GAMMA_R_MEDIATED_PHAGOCYTOSIS	Immune processes	GSVA (MSigDB, KEGG)	0.0409732	0.0729619	3.67456e-05	0.000100585	-0.0154545	0.0267518	3.23494e-07	1.22873e-06	Lower in liver metastases
FLI1	Transcription factor activities	DoRothEA	-0.327408	0.14544	0.000344498	0.000791703	-0.121937	0.3259	0.000215565	0.000500273	Lower in liver metastases
FOCAL_ADHESION	Other processes	GSVA (MSigDB, KEGG)	0.042505	0.0809717	2.221e-05	6.36744e-05	-0.0121546	0.0178036	0.000657956	0.00140339	Lower in liver metastases
FOLATE_BIOSYNTHESIS	Biosynthetic & metabolic processes	GSVA (MSigDB, KEGG)	0.123363	0.0393398	6.82535e-09	3.08183e-08	0.044906	-0.0427295	2.16347e-10	1.09184e-09	Higher in liver metastases
FOS	Transcription factor activities	DoRothEA	-0.382535	0.302324	0.012997	0.0204633	-0.315767	0.85608	2.17092e-06	6.90284e-06	Lower in liver metastases
FOSL2	Transcription factor activities	DoRothEA	0.310713	-0.0825104	0.0054962	0.00941478	0.305872	-0.0546934	0.00723112	0.0128903	Higher in liver metastases
FOXA1	Transcription factor activities	DoRothEA	1.50837	-0.550896	5.7857e-26	8.92625e-25	1.32404	-1.08932	3.32107e-38	6.1254e-37	Higher in liver metastases
FOXA2	Transcription factor activities	DoRothEA	1.54162	-0.576886	1.52427e-32	3.515e-31	1.32054	-0.966143	3.33034e-47	1.02397e-45	Higher in liver metastases
FOXL2	Transcription factor activities	DoRothEA	0.311155	-0.066522	0.0326553	0.0477567	0.552098	-0.162766	0.000207341	0.000484233	Higher in liver metastases
FOXO1	Transcription factor activities	DoRothEA	0.645827	-0.215519	4.09118e-10	2.07301e-09	0.630667	-0.377434	5.33997e-14	3.33976e-13	Higher in liver metastases
FOXO4	Transcription factor activities	DoRothEA	1.35792	-0.500352	1.18258e-25	1.7464e-24	0.601121	-0.342638	2.02494e-11	1.09615e-10	Higher in liver metastases
FOXP1	Transcription factor activities	DoRothEA	1.2171	-0.576994	3.46727e-12	2.10475e-11	0.817419	-1.1615	1.93433e-07	7.57628e-07	Higher in liver metastases
FRUCTOSE_AND_MANNOSE_METABOLISM	Biosynthetic & metabolic processes	GSVA (MSigDB, KEGG)	0.119196	0.0385846	2.10899e-15	1.5614e-14	0.0456713	-0.0221073	3.12334e-14	2.01979e-13	Higher in liver metastases
GALACTOSE_METABOLISM	Biosynthetic & metabolic processes	GSVA (MSigDB, KEGG)	0.0773702	0.056235	0.0116453	0.0185723	0.0208164	-0.0166996	2.75259e-05	7.40693e-05	Higher in liver metastases
GAP_JUNCTION	Other processes	GSVA (MSigDB, KEGG)	0.0549033	0.0810693	1.28204e-05	3.9123e-05	-0.0127723	0.0180673	2.72458e-06	8.364e-06	Lower in liver metastases
GATA2	Transcription factor activities	DoRothEA	-0.35845	0.252948	6.9288e-06	2.24921e-05	0.0361861	0.30841	0.030507	0.0458371	Lower in liver metastases
GATA3	Transcription factor activities	DoRothEA	-0.244586	0.232929	0.00349885	0.00628434	-0.205831	0.363035	0.00224217	0.00435452	Lower in liver metastases
GCSF	Cytokine activities	CytoSig	-0.456268	0.570413	0.00502004	0.00872026	-0.312714	0.474804	0.0115626	0.0193936	Lower in liver metastases
GDF11	Cytokine activities	CytoSig	-1.53924	1.06182	4.95744e-10	2.48e-09	-1.11357	1.37784	2.06482e-07	7.95656e-07	Lower in liver metastases
GLUTATHIONE_METABOLISM	Biosynthetic & metabolic processes	GSVA (MSigDB, KEGG)	0.136409	0.0582026	5.64199e-16	4.3475e-15	0.0304353	-0.0190774	1.5141e-09	7.05304e-09	Higher in liver metastases
GLYCEROLIPID_METABOLISM	Biosynthetic & metabolic processes	GSVA (MSigDB, KEGG)	0.101472	0.0541457	1.98235e-11	1.14469e-10	0.0257556	-0.0281007	2.27689e-13	1.4022e-12	Higher in liver metastases
GLYCEROPHOSPHOLIPID_METABOLISM	Biosynthetic & metabolic processes	GSVA (MSigDB, KEGG)	0.0841355	0.061957	2.67346e-05	7.42782e-05	0.0273046	-0.0091777	6.43561e-10	3.04662e-09	Higher in liver metastases
GLYCINE_SERINE_AND_THREONINE_METABOLISM	Biosynthetic & metabolic processes	GSVA (MSigDB, KEGG)	0.211034	0.0072794	8.25158e-30	1.69583e-28	0.106683	-0.0872238	1.36425e-38	2.788e-37	Higher in liver metastases
GLYCOLYSIS	Biosynthetic & metabolic processes	GSVA (MSigDB, Hallmark)	0.11313	0.0525012	1.88945e-12	1.1655e-11	0.0297689	-0.00150481	7.32442e-05	0.000185005	Higher in liver metastases
GLYCOLYSIS_GLUCONEOGENESIS	Biosynthetic & metabolic processes	GSVA (MSigDB, KEGG)	0.148411	0.045893	2.23134e-23	2.5003e-22	0.0627145	-0.036572	6.82672e-26	7.63718e-25	Higher in liver metastases
GLYCOSAMINOGLYCAN_BIOSYNTHESIS_CHONDROITIN_SULFATE	Biosynthetic & metabolic processes	GSVA (MSigDB, KEGG)	0.019888	0.0739957	8.283e-06	2.61846e-05	-0.0378567	0.0242266	9.62615e-07	3.29025e-06	Lower in liver metastases
GLYCOSPHINGOLIPID_BIOSYNTHESIS_GANGLIO_SERIES	Biosynthetic & metabolic processes	GSVA (MSigDB, KEGG)	0.0330666	0.072701	0.000912896	0.00190831	-0.0273429	0.0293319	4.06289e-07	1.49814e-06	Lower in liver metastases
GLYCOSPHINGOLIPID_BIOSYNTHESIS_LACTO_AND_NEOLACTO_SERIES	Biosynthetic & metabolic processes	GSVA (MSigDB, KEGG)	0.108076	0.0769578	0.00231717	0.00439668	0.0180848	-0.000344173	0.0166998	0.0265613	Higher in liver metastases
GLYOXYLATE_AND_DICARBOXYLATE_METABOLISM	Biosynthetic & metabolic processes	GSVA (MSigDB, KEGG)	0.144938	0.00416483	2.27717e-24	2.90897e-23	0.0662772	-0.0572987	7.71695e-23	7.1217e-22	Higher in liver metastases
HEDGEHOG_SIGNALING_PATHWAY	Signaling pathways	GSVA (MSigDB, KEGG)	0.0492178	0.0951292	4.516e-09	2.0905e-08	-0.00637171	0.0171926	0.000188335	0.000445485	Lower in liver metastases
HEMATOPOIETIC_CELL_LINEAGE	Immune processes	GSVA (MSigDB, KEGG)	0.0421155	0.105234	5.04095e-05	0.0001332	-0.0241458	0.0252697	4.79075e-05	0.000124473	Lower in liver metastases
HISTIDINE_METABOLISM	Biosynthetic & metabolic processes	GSVA (MSigDB, KEGG)	0.162633	0.0366425	1.57023e-19	1.3831e-18	0.0770788	-0.046375	9.74083e-30	1.15937e-28	Higher in liver metastases
HNF1A	Transcription factor activities	DoRothEA	3.98089	-1.67612	6.70755e-48	2.4827e-45	3.62168	-3.24807	7.79903e-60	2.8782e-57	Higher in liver metastases
HNF4A	Transcription factor activities	DoRothEA	4.33094	-1.72109	3.62488e-46	6.697e-44	4.16805	-3.19626	3.33544e-56	6.1623e-54	Higher in liver metastases
IL10	Cytokine activities	CytoSig	-0.881694	0.769415	4.10692e-05	0.000110196	-0.570378	0.696603	0.000600135	0.00130229	Lower in liver metastases
IL17A	Cytokine activities	CytoSig	0.804097	-0.0734412	0.0107093	0.0171534	0.412002	-0.35601	0.0152083	0.0245059	Higher in liver metastases
IL1A	Cytokine activities	CytoSig	0.547115	-0.186589	0.000942062	0.00195822	0.33097	-0.110786	0.0113891	0.0191898	Higher in liver metastases
IL2	Cytokine activities	CytoSig	1.2248	-0.11811	0.00199008	0.00381518	1.32449	-0.529501	5.50705e-05	0.000142181	Higher in liver metastases
IL22	Cytokine activities	CytoSig	1.24388	-0.376373	0.000443764	0.000995107	1.05615	-0.452983	0.00182825	0.00364661	Higher in liver metastases
Immune score	Immune & microenvironment cells	xCELL	0.0643267	0.128244	7.12938e-07	2.6381e-06	0.112473	0.193239	2.31926e-05	6.38866e-05	Lower in liver metastases
INFLAMMATORY_RESPONSE	Immune processes	GSVA (MSigDB, Hallmark)	0.0545523	0.0885399	0.0231341	0.0346543	-0.00729534	0.0199303	0.0134596	0.0221723	Lower in liver metastases
JAK_STAT_SIGNALING_PATHWAY	Signaling pathways	GSVA (MSigDB, KEGG)	0.0505347	0.0828507	0.000109637	0.000277847	-0.025697	0.00734709	2.13068e-06	6.83452e-06	Lower in liver metastases
JUN	Transcription factor activities	DoRothEA	-0.486438	0.389396	0.00533715	0.00918487	-0.242832	0.79781	0.000854612	0.00178165	Lower in liver metastases
KMT2A	Transcription factor activities	DoRothEA	-0.825142	0.364887	1.70333e-07	6.83696e-07	-0.493204	0.573125	4.65357e-06	1.40643e-05	Lower in liver metastases
LIF	Cytokine activities	CytoSig	-0.835877	0.453835	4.61314e-06	1.57935e-05	-0.404288	0.53443	0.00306322	0.00582643	Lower in liver metastases
LIMONENE_AND_PINENE_DEGRADATION	Biosynthetic & metabolic processes	GSVA (MSigDB, KEGG)	0.143881	-0.00309252	1.37502e-14	9.81923e-14	0.046266	-0.0435817	2.44679e-10	1.2054e-09	Higher in liver metastases
LINOLEIC_ACID_METABOLISM	Biosynthetic & metabolic processes	GSVA (MSigDB, KEGG)	0.238713	0.0250892	6.37995e-33	1.68614e-31	0.121922	-0.098008	5.11286e-46	1.34685e-44	Higher in liver metastases
LYSINE_DEGRADATION	Biosynthetic & metabolic processes	GSVA (MSigDB, KEGG)	0.114103	0.0300931	9.39745e-16	7.09796e-15	0.0247994	-0.0161033	2.43721e-06	7.63017e-06	Higher in liver metastases
MAPK_SIGNALING_PATHWAY	Signaling pathways	GSVA (MSigDB, KEGG)	0.0536217	0.0788366	4.49609e-09	2.0905e-08	-0.0115372	0.0143934	2.47377e-06	7.65908e-06	Lower in liver metastases
Mast cell	Immune & microenvironment cells	xCELL	0.00893442	0.0140356	5.91764e-06	1.99127e-05	0.0059437	0.0126318	7.31579e-13	4.35658e-12	Lower in liver metastases
METABOLISM_OF_XENOBIOTICS_BY_CYTOCHROME_P450	Biosynthetic & metabolic processes	GSVA (MSigDB, KEGG)	0.272105	0.005031	6.9446e-38	4.27967e-36	0.132975	-0.117281	3.91094e-49	1.44279e-47	Higher in liver metastases
Microenvironment score	Immune & microenvironment cells	xCELL	0.172082	0.259806	1.02237e-08	4.44e-08	0.158452	0.267456	2.47316e-09	1.12522e-08	Lower in liver metastases
MITF	Transcription factor activities	DoRothEA	-0.461936	0.216181	1.29067e-05	3.9123e-05	-0.302928	0.348136	7.66242e-06	2.26123e-05	Lower in liver metastases
MYB	Transcription factor activities	DoRothEA	-0.243867	0.202235	0.000959472	0.00198327	-0.0967934	0.404451	2.10981e-05	5.85406e-05	Lower in liver metastases
Myeloid dendritic cell	Immune & microenvironment cells	xCELL	0.00697274	0.0197073	1.60516e-10	8.63333e-10	0.00957193	0.0197796	1.83811e-07	7.30065e-07	Lower in liver metastases
Myeloid dendritic cell activated	Immune & microenvironment cells	xCELL	0.153603	0.22379	2.62127e-05	7.34394e-05	0.118109	0.176599	1.45129e-07	5.81576e-07	Lower in liver metastases
NATURAL_KILLER_CELL_MEDIATED_CYTOTOXICITY	Biosynthetic & metabolic processes	GSVA (MSigDB, KEGG)	0.0326567	0.0742955	0.000426926	0.000963187	-0.0250321	0.0185936	2.18722e-06	6.90692e-06	Lower in liver metastases
NFATC2	Transcription factor activities	DoRothEA	-0.465568	0.200282	1.82802e-06	6.51058e-06	-0.239349	0.269699	0.000361705	0.000808904	Lower in liver metastases
NFE2L2	Transcription factor activities	DoRothEA	0.739457	-0.246745	1.38758e-08	5.91149e-08	0.740472	-0.407412	2.19411e-15	1.61622e-14	Higher in liver metastases
NFIC	Transcription factor activities	DoRothEA	0.508976	-0.158361	2.17266e-09	1.05645e-08	0.239185	0.0303401	0.0263451	0.0405056	Higher in liver metastases
NICOTINATE_AND_NICOTINAMIDE_METABOLISM	Biosynthetic & metabolic processes	GSVA (MSigDB, KEGG)	0.0940021	0.0543595	3.75742e-05	0.000102294	0.0366357	-0.0104908	2.87682e-10	1.39832e-09	Higher in liver metastases
NITROGEN_METABOLISM	Biosynthetic & metabolic processes	GSVA (MSigDB, KEGG)	0.125351	0.0498874	2.58509e-11	1.47431e-10	0.062236	-0.0357444	5.93794e-24	5.76805e-23	Higher in liver metastases
NR2F2	Transcription factor activities	DoRothEA	0.30782	-0.163692	1.90374e-05	5.57937e-05	0.453534	-0.457292	1.42955e-12	8.24484e-12	Higher in liver metastases
NR3C1	Transcription factor activities	DoRothEA	0.2837	-0.0683373	0.00183381	0.0035339	0.385707	-0.25126	6.87563e-08	2.8208e-07	Higher in liver metastases
ONE_CARBON_POOL_BY_FOLATE	Biosynthetic & metabolic processes	GSVA (MSigDB, KEGG)	0.138174	0.0114662	2.474e-24	3.04633e-23	0.059697	-0.0420046	4.55282e-19	3.90453e-18	Higher in liver metastases
OSM	Cytokine activities	CytoSig	1.18992	-0.155759	0.00106205	0.00217104	1.32837	-0.596816	3.93543e-07	1.46855e-06	Higher in liver metastases
OTHER_GLYCAN_DEGRADATION	Biosynthetic & metabolic processes	GSVA (MSigDB, KEGG)	0.073558	0.0483917	0.0307345	0.0454871	0.00453033	-0.0195525	0.0166653	0.0265613	Higher in liver metastases
OXIDATIVE_PHOSPHORYLATION	Biosynthetic & metabolic processes	GSVA (MSigDB, Hallmark)	0.0895697	0.0122107	4.87598e-07	1.84245e-06	0.0166332	-0.0183716	0.0125999	0.0209431	Higher in liver metastases
PANTOTHENATE_AND_COA_BIOSYNTHESIS	Biosynthetic & metabolic processes	GSVA (MSigDB, KEGG)	0.135915	0.0159239	3.03151e-24	3.61645e-23	0.0501982	-0.0429868	7.66064e-24	7.24754e-23	Higher in liver metastases
PATHWAYS_IN_CANCER	Signaling pathways	GSVA (MSigDB, KEGG)	0.0622456	0.0792153	0.00105108	0.00216055	-0.00877895	0.020184	1.45572e-06	4.85351e-06	Lower in liver metastases
PENTOSE_AND_GLUCURONATE_INTERCONVERSIONS	Biosynthetic & metabolic processes	GSVA (MSigDB, KEGG)	0.272137	-0.0235874	1.50327e-36	5.04545e-35	0.142558	-0.132509	3.11878e-50	2.30256e-48	Higher in liver metastases
PENTOSE_PHOSPHATE_PATHWAY	Biosynthetic & metabolic processes	GSVA (MSigDB, KEGG)	0.109263	0.0384987	3.53613e-10	1.81917e-09	0.0407354	-0.0228374	1.03391e-08	4.52464e-08	Higher in liver metastases
PEROXISOME	Biosynthetic & metabolic processes	GSVA (MSigDB, Hallmark)	0.13052	0.0335092	2.47947e-21	2.23805e-20	0.0457506	-0.0245239	6.49452e-20	5.841e-19	Higher in liver metastases
PEROXISOME	Biosynthetic & metabolic processes	GSVA (MSigDB, KEGG)	0.140417	0.0141374	9.41871e-22	8.93692e-21	0.0658833	-0.049623	3.3507e-25	3.53186e-24	Higher in liver metastases
PGR	Transcription factor activities	DoRothEA	0.382681	-0.0984773	1.48017e-05	4.41613e-05	0.292248	-0.28495	8.24536e-07	2.87193e-06	Higher in liver metastases
PHENYLALANINE_METABOLISM	Biosynthetic & metabolic processes	GSVA (MSigDB, KEGG)	0.193912	0.0353098	2.16035e-25	3.07385e-24	0.0860256	-0.0522295	2.10312e-36	3.36913e-35	Higher in liver metastases
PHOSPHATIDYLINOSITOL_SIGNALING_SYSTEM	Signaling pathways	GSVA (MSigDB, KEGG)	0.0517294	0.066599	0.00743524	0.0123921	-0.00478201	0.0121916	0.011025	0.0187476	Lower in liver metastases
PORPHYRIN_AND_CHLOROPHYLL_METABOLISM	Biosynthetic & metabolic processes	GSVA (MSigDB, KEGG)	0.217627	-0.00190011	1.04392e-37	4.81e-36	0.089874	-0.0767105	2.56975e-43	5.92706e-42	Higher in liver metastases
POU2F2	Transcription factor activities	DoRothEA	-0.54121	0.381938	1.39941e-06	5.12871e-06	-0.254102	0.48194	2.88439e-05	7.70087e-05	Lower in liver metastases
PPAR_SIGNALING_PATHWAY	Signaling pathways	GSVA (MSigDB, KEGG)	0.156323	0.0388059	8.26397e-24	9.55063e-23	0.0689413	-0.0519859	1.18938e-34	1.82963e-33	Higher in liver metastases
PPARA	Transcription factor activities	DoRothEA	1.75868	-0.709649	4.41306e-34	1.25515e-32	1.6247	-1.3459	1.71257e-48	5.73627e-47	Higher in liver metastases
PRDM14	Transcription factor activities	DoRothEA	-0.832643	0.778727	1.53027e-05	4.5288e-05	-0.256297	1.1244	0.000272507	0.00062071	Lower in liver metastases
PRIMARY_BILE_ACID_BIOSYNTHESIS	Biosynthetic & metabolic processes	GSVA (MSigDB, KEGG)	0.223404	-0.00633547	9.78749e-29	1.81115e-27	0.121361	-0.10541	1.19466e-39	2.583e-38	Higher in liver metastases
PROPANOATE_METABOLISM	Biosynthetic & metabolic processes	GSVA (MSigDB, KEGG)	0.12379	0.0168057	9.02164e-14	5.95964e-13	0.0599446	-0.039179	8.83129e-16	6.78806e-15	Higher in liver metastases
PYRUVATE_METABOLISM	Biosynthetic & metabolic processes	GSVA (MSigDB, KEGG)	0.12759	0.0290552	2.40745e-17	2.02659e-16	0.0511297	-0.0325137	1.4568e-18	1.1972e-17	Higher in liver metastases
REACTIVE_OXYGEN_SPECIES_PATHWAY	Other processes	GSVA (MSigDB, Hallmark)	0.092362	0.0401954	3.41436e-05	9.41567e-05	0.0169014	0.000390246	0.0176914	0.0280177	Higher in liver metastases
REGULATION_OF_ACTIN_CYTOSKELETON	Other processes	GSVA (MSigDB, KEGG)	0.0615526	0.0769358	0.00521766	0.00902118	-0.00789856	0.0134185	0.00117147	0.00241494	Lower in liver metastases
RETINOL_METABOLISM	Biosynthetic & metabolic processes	GSVA (MSigDB, KEGG)	0.269194	-0.0119235	1.386e-38	1.2506e-36	0.145534	-0.136522	4.54046e-51	5.5842e-49	Higher in liver metastases
RFX5	Transcription factor activities	DoRothEA	-0.55545	0.466253	0.00247444	0.00467113	-0.520836	0.692318	2.54841e-05	6.97e-05	Lower in liver metastases
RUNX3	Transcription factor activities	DoRothEA	-0.469992	0.207332	1.79307e-10	9.46143e-10	-0.298433	0.294579	5.30848e-08	2.22658e-07	Lower in liver metastases
RXRA	Transcription factor activities	DoRothEA	1.21661	-0.467978	3.13193e-29	6.09526e-28	1.17317	-0.846271	1.37846e-44	3.3948e-43	Higher in liver metastases
SELENOAMINO_ACID_METABOLISM	Biosynthetic & metabolic processes	GSVA (MSigDB, KEGG)	0.117912	0.0330305	7.10034e-19	6.1093e-18	0.037957	-0.0166806	1.95935e-09	9.0405e-09	Higher in liver metastases
SMAD4	Transcription factor activities	DoRothEA	0.54235	-0.0976581	0.000222294	0.000530637	0.66012	-0.343338	8.00183e-08	3.24396e-07	Higher in liver metastases
SOX10	Transcription factor activities	DoRothEA	-0.231339	0.135993	0.0072901	0.0122051	-0.390045	0.328628	4.95443e-09	2.2275e-08	Lower in liver metastases
SP1	Transcription factor activities	DoRothEA	1.32039	-0.242906	1.47525e-05	4.41613e-05	1.36657	-0.351635	5.94729e-06	1.7706e-05	Higher in liver metastases
SP3	Transcription factor activities	DoRothEA	0.775693	-0.118745	1.99342e-05	5.79764e-05	1.18196	-0.518793	2.91418e-12	1.65198e-11	Higher in liver metastases
SPHINGOLIPID_METABOLISM	Biosynthetic & metabolic processes	GSVA (MSigDB, KEGG)	0.0962662	0.0651512	0.000596065	0.00131276	0.0206815	-0.00592973	0.000528887	0.00117566	Higher in liver metastases
SPI1	Transcription factor activities	DoRothEA	-1.35365	0.893027	9.65586e-06	3.00353e-05	-0.452672	1.22985	8.9675e-05	0.000223644	Lower in liver metastases
SREBF1	Transcription factor activities	DoRothEA	0.648757	-0.285647	1.90298e-07	7.47872e-07	0.32954	-0.198948	0.0027609	0.00530611	Higher in liver metastases
SREBF2	Transcription factor activities	DoRothEA	0.925866	-0.395755	2.01713e-14	1.38407e-13	0.694722	-0.517925	1.9833e-11	1.09048e-10	Higher in liver metastases
SRF	Transcription factor activities	DoRothEA	-0.611794	0.342837	2.71227e-08	1.13943e-07	-0.233546	0.250769	0.00977696	0.01678	Lower in liver metastases
STARCH_AND_SUCROSE_METABOLISM	Biosynthetic & metabolic processes	GSVA (MSigDB, KEGG)	0.185618	0.0220615	1.10933e-34	3.4225e-33	0.0937076	-0.0732427	2.55178e-49	1.0455e-47	Higher in liver metastases
STAT1	Transcription factor activities	DoRothEA	-0.354205	0.456177	0.0326553	0.0477567	-0.185625	1.55385	2.09115e-06	6.765e-06	Lower in liver metastases
STAT4	Transcription factor activities	DoRothEA	-0.575286	0.320915	5.40545e-07	2.02192e-06	-0.331127	0.479322	1.49418e-05	4.26209e-05	Lower in liver metastases
STAT5B	Transcription factor activities	DoRothEA	-0.197788	0.21855	0.0148428	0.0231723	-0.240844	0.466108	1.71411e-05	4.81672e-05	Lower in liver metastases
STAT6	Transcription factor activities	DoRothEA	-0.14261	0.136641	0.0286437	0.0427345	-0.171724	0.347183	0.000113354	0.000278851	Lower in liver metastases
STEROID_BIOSYNTHESIS	Biosynthetic & metabolic processes	GSVA (MSigDB, KEGG)	0.116478	0.024849	4.04306e-09	1.91641e-08	0.0357755	-0.0287485	9.5153e-07	3.28307e-06	Higher in liver metastases
STEROID_HORMONE_BIOSYNTHESIS	Biosynthetic & metabolic processes	GSVA (MSigDB, KEGG)	0.259977	0.00710052	6.48594e-37	2.6603e-35	0.134861	-0.114992	1.84112e-49	8.487e-48	Higher in liver metastases
stroma score	Immune & microenvironment cells	xCELL	0.107755	0.131562	0.0162525	0.0250559	0.0459784	0.0742164	0.00945915	0.016387	Lower in liver metastases
SULFUR_METABOLISM	Biosynthetic & metabolic processes	GSVA (MSigDB, KEGG)	0.141055	0.0446702	1.42316e-14	9.91321e-14	0.0582368	-0.0038858	6.04205e-12	3.37691e-11	Higher in liver metastases
T cell CD4+ naive	Immune & microenvironment cells	xCELL	0.007204	0.0200668	1.18127e-08	5.07674e-08	0.00508119	0.0268901	8.26675e-13	4.84386e-12	Lower in liver metastases
T cell CD8+	Immune & microenvironment cells	xCELL	0.0122934	0.0293327	4.36514e-07	1.66691e-06	0.0108	0.0481171	1.04847e-18	8.80568e-18	Lower in liver metastases
T cell CD8+ central memory	Immune & microenvironment cells	xCELL	0.0163114	0.0360514	0.000314965	0.000728357	0.0132802	0.0508387	4.32555e-07	1.58195e-06	Lower in liver metastases
T cell CD8+ naive	Immune & microenvironment cells	xCELL	0.00464283	0.00836042	0.000141954	0.000350153	0.0239719	0.0342459	2.07267e-07	7.95656e-07	Lower in liver metastases
T cell NK	Immune & microenvironment cells	xCELL	0.0475366	0.0748837	2.14383e-06	7.46981e-06	0.0760732	0.101377	1.47865e-05	4.26209e-05	Lower in liver metastases
T_CELL_RECEPTOR_SIGNALING_PATHWAY	Immune processes	GSVA (MSigDB, KEGG)	0.0376799	0.0769047	0.000379924	0.000862404	-0.0291164	0.031214	1.08987e-10	5.66493e-10	Lower in liver metastases
TAL1	Transcription factor activities	DoRothEA	-0.636913	0.307385	3.03792e-17	2.49956e-16	-0.321933	0.42046	4.04397e-13	2.44387e-12	Lower in liver metastases
TAURINE_AND_HYPOTAURINE_METABOLISM	Biosynthetic & metabolic processes	GSVA (MSigDB, KEGG)	0.178637	0.0454344	1.78746e-22	1.74289e-21	0.0721227	-0.0527788	3.71351e-30	4.5633e-29	Higher in liver metastases
TCF3	Transcription factor activities	DoRothEA	-0.356787	0.276444	4.199e-05	0.000111799	-0.117438	0.323275	0.00386137	0.00716004	Lower in liver metastases
TCF7L2	Transcription factor activities	DoRothEA	0.351025	-0.043326	0.00411074	0.00730571	0.479306	-0.190338	4.34432e-05	0.00011439	Higher in liver metastases
TERPENOID_BACKBONE_BIOSYNTHESIS	Biosynthetic & metabolic processes	GSVA (MSigDB, KEGG)	0.102289	0.0163424	9.21534e-09	4.11012e-08	0.0239893	-0.0417076	5.71043e-07	2.04562e-06	Higher in liver metastases
TGFB1	Cytokine activities	CytoSig	-1.64124	1.22561	1.6687e-06	6.05784e-06	-0.910095	1.2898	0.000139386	0.000336166	Lower in liver metastases
TRAIL	Cytokine activities	CytoSig	-1.35688	0.556394	4.99837e-09	2.28395e-08	-0.798178	0.770623	3.39901e-08	1.476e-07	Lower in liver metastases
TRYPTOPHAN_METABOLISM	Biosynthetic & metabolic processes	GSVA (MSigDB, KEGG)	0.167324	0.0230369	9.89863e-22	9.1575e-21	0.077975	-0.0569012	1.82349e-27	2.09869e-26	Higher in liver metastases
TYROSINE_METABOLISM	Biosynthetic & metabolic processes	GSVA (MSigDB, KEGG)	0.175105	0.0322131	8.98507e-27	1.44622e-25	0.0798093	-0.0547243	2.62083e-38	5.08832e-37	Higher in liver metastases
USF1	Transcription factor activities	DoRothEA	1.25197	-0.30964	2.71136e-14	1.82309e-13	1.0548	-0.475649	3.59159e-15	2.54752e-14	Higher in liver metastases
USF2	Transcription factor activities	DoRothEA	1.07427	-0.235148	4.09426e-12	2.44081e-11	1.02846	-0.468616	8.49565e-15	5.80833e-14	Higher in liver metastases
UV_RESPONSE_DN	Other processes	GSVA (MSigDB, Hallmark)	0.0468427	0.0786262	4.01676e-05	0.000108569	-0.0151883	0.0213716	8.61197e-06	2.5215e-05	Lower in liver metastases
VALINE_LEUCINE_AND_ISOLEUCINE_DEGRADATION	Biosynthetic & metabolic processes	GSVA (MSigDB, KEGG)	0.128596	0.00913476	1.80046e-13	1.16842e-12	0.0543404	-0.0524447	5.2242e-15	3.6343e-14	Higher in liver metastases
VDR	Transcription factor activities	DoRothEA	0.215346	-0.0242822	0.032536	0.0477567	0.376385	-0.0168864	0.000707115	0.00149075	Higher in liver metastases
VEGF_SIGNALING_PATHWAY	Signaling pathways	GSVA (MSigDB, KEGG)	0.0582244	0.0753407	0.00142291	0.00284582	-0.000189289	0.0139096	0.0136608	0.0224037	Lower in liver metastases
WNT_BETA_CATENIN_SIGNALING	Signaling pathways	GSVA (MSigDB, Hallmark)	0.0384735	0.0697615	0.000146407	0.000358746	-0.0210416	0.0178126	4.48855e-05	0.000117504	Lower in liver metastases
WNT_SIGNALING_PATHWAY	Signaling pathways	GSVA (MSigDB, KEGG)	0.0488825	0.0791546	9.58161e-09	4.21976e-08	-0.0180328	0.0195882	1.02627e-10	5.42957e-10	Lower in liver metastases
WNT3A	Cytokine activities	CytoSig	-1.13059	0.601572	1.1743e-10	6.36618e-10	-0.960043	0.942164	4.1343e-14	2.62753e-13	Lower in liver metastases
WT1	Transcription factor activities	DoRothEA	-0.229848	0.0573922	0.0055335	0.009435	-0.395968	0.292039	8.83947e-09	3.93007e-08	Lower in liver metastases
ZEB1	Transcription factor activities	DoRothEA	-0.583889	0.0163229	0.000569237	0.00126118	-0.722908	0.122729	1.3542e-06	4.52864e-06	Lower in liver metastases

## Sheet: TableS10
Table S10: Univariable and multivariable progression-free survival (PFS) analysis of the RPLS signature, clinicopathologic and genomic features in colorectal cancer liver metastases (New EPOC trial).
		PFS (univariable)				PFS (multivariable)
Variable	Level(s)	n	HR	95% CI	p-value	n	HR	95% CI	p-value
RPLS score	Continuous (Z)	145	1.4117	1.163023-1.713541	0.000487	134	1.44294	1.1555161-1.801849	0.00121
Age	Above vs. Below Median	145	0.823955	0.5666272-1.198147	0.311	-	-	-	-
Sex	Male vs. Female	145	1.22896	0.8256696-1.829227	0.31	-	-	-	-
Weight	Above vs. Below Median	145	1.04328	0.7189677-1.513878	0.824	-	-	-	-
Treatment Arm	Arm B (cetuximab) vs. Arm A (no cetuximab)	145	1.00274	0.6903485-1.45649	0.989	-	-	-	-
Height	Above vs. Below Median	144	1.01062	0.9919287-1.029669	0.267	-	-	-	-
Site	Left colon vs. Right colon	145	0.757395	0.4098249-1.399736	0.375	-	-	-	-
	Rectum vs. Right colon	145	1.00285	0.5642374-1.782434	0.992	-	-	-	-
	Rectosigmoid junction vs. Right colon	145	0.772724	0.4015193-1.487109	0.44	-	-	-	-
	Other vs. Right colon	145	1.08504	0.5901336-1.994989	0.793	-	-	-	-
Differentiation	Poor vs. Not poor	145	1.09732	0.5882066-2.0471	0.77	-	-	-	-
WHO performance status	1/2 vs. 0	145	1.52005	1.013643-2.279463	0.0428	134	1.84575	1.1898885-2.863132	0.00622
Pathologist T stage	pT3-4 vs. pT1-2	138	1.48912	0.6423162-3.4523	0.353	-	-	-	-
Pathologist N stage	pN1-2 vs. pN0	138	1.44369	0.9423399-2.211774	0.0916	-	-	-	-
Chemotherapy regimen	IrMdG	144	1.26122	0.6321470-2.516299	0.5102	-	-	-	-
	OxMdG	144	0.667831	0.4237542-1.052493	0.0819	-	-	-	-
	Ablation	145	3.30479	1.566308-6.972835	0.0017	134	4.19255	1.2439128-14.130799	0.02078
No. Metastases resected	One plurisegmentectomy vs. One monosegmentectomy or wedge resection	142	0.801945	0.4883422-1.316936	0.383	-	-	-	-
	Multiple resections vs. One monosegmentectomy or wedge resection	142	1.2683	0.7622639-2.110262	0.36	-	-	-	-
Distance of tumor from resection margin (mm)	≥ 1 cm vs. < 1 cm	135	0.737379	0.4797975-1.133245	0.1647	-	-	-	-
	No margin vs. < 1 cm	135	1.73002	0.9259248-3.232399	0.0857	-	-	-	-
Resection status	R1 vs. R0	142	1.39853	0.8480418-2.306368	0.18878	134	1.08817	0.6307841-1.877221	0.76134
	R2 vs. R0	142	3.2477	1.4892229-7.082584	0.00307	134	2.91682	1.3216131-6.437477	0.00804
AMER1 mutation	Present vs. Absent	144	0.907483	0.3695529-2.228439	0.832	-	-	-	-
APC mutation	Present vs. Absent	144	1.19545	0.8048372-1.775645	0.376	-	-	-	-
ARID1A mutation	Present vs. Absent	144	5.78963	1.759498-19.05082	0.00386	134	4.47101	1.1958883-16.715574	0.02602
ATM mutation	Present vs. Absent	144	1.81089	0.7922755-4.139096	0.159	-	-	-	-
BRAF mutation	Present vs. Absent	144	1.70538	0.7469171-3.89377	0.205	-	-	-	-
BRAF (other) mutation	Present vs. Absent	144	3.93237	1.560399-9.909966	0.00369	134	3.08498	1.1418048-8.335110	0.02632
ERBB2 mutation	Present vs. Absent	144	0.673513	0.2137393-2.122304	0.5	-	-	-	-
FBXW7 mutation	Present vs. Absent	144	1.80487	0.9383003-3.471768	0.0769	-	-	-	-
KRAS mutation	Present vs. Absent	144	1.64703	0.981085-2.765016	0.0591	-	-	-	-
MB_median	Above vs. Below Median	144	0.819207	0.5627182-1.192604	0.298	-	-	-	-
MBD6 (mutation)	Present vs. Absent	144	0.343469	0.04790399-2.46265	0.288	-	-	-	-
NRAS (mutation)	Present vs. Absent	144	1.07923	0.5630749-2.068546	0.818	-	-	-	-
PIK3CA (mutation)	Present vs. Absent	144	0.853756	0.4685797-1.555552	0.605	-	-	-	-
SMAD4 (mutation)	Present vs. Absent	144	0.396458	0.1457205-1.078635	0.07	-	-	-	-
SOX9 (mutation)	Present vs. Absent	144	0.679213	0.1674099-2.755693	0.588	-	-	-	-
TCF7L2 (mutation)	Present vs. Absent	144	0.888258	0.3272433-2.411058	0.816	-	-	-	-
TGIF1 (mutation)	Present vs. Absent	144	0.718077	0.1771733-2.910343	0.643	-	-	-	-
TP53 (mutation)	Present vs. Absent	144	1.10841	0.7249379-1.694729	0.635	-	-	-	-
ZFP36L2 (mutation)	Present vs. Absent	144	2.62839	1.061469-6.508363	0.0367	134	2.93525	0.7066910-12.191619	0.13831

[truncated: 1 more sheets: TableS11]
